# Supplementary material for: Supramolecular multi-electron redox photosensitisers comprising a ring-shaped Re(i) tetranuclear complex and a polyoxometalate
Source: Chem Sci. 2022 Dec 1;14(3):691–704. doi: 10.1039/d2sc04252e (PMC9848162; doi:10.1039/d2sc04252e)
Supplement: SC-014-D2SC04252E-s002 [file SC-014-D2SC04252E-s002.cif]

# Electronic Supplementary Material (ESI) for Chemical Science.
# This journal is © The Royal Society of Chemistry 2022

####################################################################### 
# 
# This file contains crystal structure data downloaded from the 
# Cambridge Structural Database (CSD) hosted by the Cambridge 
# Crystallographic Data Centre (CCDC).
# 
# Full information about CCDC data access policies and citation 
# guidelines are available at http://www.ccdc.cam.ac.uk/access/V1 
# 
# Audit and citation data items may have been added by the CCDC. 
# Please retain this information to preserve the provenance of 
# this file and to allow appropriate attribution of the data. 
# 
#######################################################################

data_Ring(PF6)4
_database_code_depnum_ccdc_archive 'CCDC 2153829'
loop_
_audit_author_name
_audit_author_address
'yoshinobu kamakura'
;Tokyo Institute of Technology
Japan
;
_audit_update_record             
;
2022-02-22 deposited with the CCDC.	2022-11-30 downloaded from the CCDC.
;

_audit_creation_method           SHELXL-2018/3
_shelx_SHELXL_version_number     2018/3
_chemical_name_systematic        ?
_chemical_name_common            ?
_chemical_melting_point          ?
_chemical_formula_moiety         ?
_chemical_formula_sum            'C84 H80 F6 N4 O4 P5 Re2'
_chemical_formula_weight         1850.77

loop_
_atom_type_symbol
_atom_type_description
_atom_type_scat_dispersion_real
_atom_type_scat_dispersion_imag
_atom_type_scat_source
C C 0.0033 0.0016 'International Tables Vol C Tables 4.2.6.8 and 6.1.1.4'
H H 0.0000 0.0000 'International Tables Vol C Tables 4.2.6.8 and 6.1.1.4'
N N 0.0061 0.0033 'International Tables Vol C Tables 4.2.6.8 and 6.1.1.4'
O O 0.0106 0.0060 'International Tables Vol C Tables 4.2.6.8 and 6.1.1.4'
P P 0.1023 0.0942 'International Tables Vol C Tables 4.2.6.8 and 6.1.1.4'
Re Re -1.0185 7.2310 'International Tables Vol C Tables 4.2.6.8 and 6.1.1.4'
F F 0.0171 0.0103 'International Tables Vol C Tables 4.2.6.8 and 6.1.1.4'

_space_group_crystal_system      monoclinic
_space_group_IT_number           15
_space_group_name_H-M_alt        'C 2/c'
_space_group_name_Hall           '-C 2yc'

_shelx_space_group_comment       
;
The symmetry employed for this shelxl refinement is uniquely defined
by the following loop, which should always be used as a source of
symmetry information in preference to the above space-group names.
They are only intended as comments.
;

loop_
_space_group_symop_operation_xyz
'x, y, z'
'-x, y, -z+1/2'
'x+1/2, y+1/2, z'
'-x+1/2, y+1/2, -z+1/2'
'-x, -y, -z'
'x, -y, z-1/2'
'-x+1/2, -y+1/2, -z'
'x+1/2, -y+1/2, z-1/2'

_cell_length_a                   29.0838(11)
_cell_length_b                   16.4902(8)
_cell_length_c                   38.9836(11)
_cell_angle_alpha                90
_cell_angle_beta                 94.942(3)
_cell_angle_gamma                90
_cell_volume                     18626.9(13)
_cell_formula_units_Z            8
_cell_measurement_temperature    123(2)
_cell_measurement_reflns_used    15658
_cell_measurement_theta_min      2.4020
_cell_measurement_theta_max      26.1570

_exptl_crystal_description       block
_exptl_crystal_colour            yellow
_exptl_crystal_density_meas      ?
_exptl_crystal_density_method    ?
_exptl_crystal_density_diffrn    1.320
_exptl_crystal_F_000             7384
_exptl_transmission_factor_min   ?
_exptl_transmission_factor_max   ?
_exptl_crystal_size_max          0.030
_exptl_crystal_size_mid          0.030
_exptl_crystal_size_min          0.010
_exptl_absorpt_coefficient_mu    2.739
_shelx_estimated_absorpt_T_min   0.922
_shelx_estimated_absorpt_T_max   0.973
_exptl_absorpt_correction_type   multi-scan
_exptl_absorpt_correction_T_min  0.29528
_exptl_absorpt_correction_T_max  1
_exptl_absorpt_process_details   ?
_exptl_absorpt_special_details   ?
_diffrn_ambient_temperature      123(2)
_diffrn_radiation_wavelength     0.71073
_diffrn_radiation_type           MoK\a
_diffrn_source                   'fine-focus sealed X-ray tube'
_diffrn_measurement_device_type  'XtaLAB Pro: Kappa single'
_diffrn_measurement_method       ?
_diffrn_detector_area_resol_mean ?
_diffrn_reflns_number            75368
_diffrn_reflns_av_unetI/netI     0.0845
_diffrn_reflns_av_R_equivalents  0.0834
_diffrn_reflns_limit_h_min       -33
_diffrn_reflns_limit_h_max       34
_diffrn_reflns_limit_k_min       -19
_diffrn_reflns_limit_k_max       19
_diffrn_reflns_limit_l_min       -46
_diffrn_reflns_limit_l_max       46
_diffrn_reflns_theta_min         2.422
_diffrn_reflns_theta_max         25.000
_diffrn_reflns_theta_full        25.000
_diffrn_measured_fraction_theta_max 0.999
_diffrn_measured_fraction_theta_full 0.999
_diffrn_reflns_Laue_measured_fraction_max 0.999
_diffrn_reflns_Laue_measured_fraction_full 0.999
_diffrn_reflns_point_group_measured_fraction_max 0.999
_diffrn_reflns_point_group_measured_fraction_full 0.999
_reflns_number_total             16375
_reflns_number_gt                9155
_reflns_threshold_expression     'I > 2\s(I)'
_reflns_Friedel_coverage         0.000
_reflns_Friedel_fraction_max     .
_reflns_Friedel_fraction_full    .

_reflns_special_details          
;
 Reflections were merged by SHELXL according to the crystal
 class for the calculation of statistics and refinement.
 
 _reflns_Friedel_fraction is defined as the number of unique
 Friedel pairs measured divided by the number that would be
 possible theoretically, ignoring centric projections and
 systematic absences.
;

_computing_data_collection       ?
_computing_cell_refinement       ?
_computing_data_reduction        ?
_computing_structure_solution    ?
_computing_structure_refinement  'SHELXL-2018/3 (Sheldrick, 2018)'
_computing_molecular_graphics    ?
_computing_publication_material  ?
_refine_special_details          SQUEEZE
_refine_ls_structure_factor_coef Fsqd
_refine_ls_matrix_type           full
_refine_ls_weighting_scheme      calc
_refine_ls_weighting_details     
'w=1/[\s^2^(Fo^2^)+(0.1529P)^2^+26.6479P] where P=(Fo^2^+2Fc^2^)/3'
_atom_sites_solution_primary     ?
_atom_sites_solution_secondary   ?
_atom_sites_solution_hydrogens   geom
_refine_ls_hydrogen_treatment    constr
_refine_ls_extinction_method     none
_refine_ls_extinction_coef       .
_refine_ls_number_reflns         16375
_refine_ls_number_parameters     946
_refine_ls_number_restraints     19
_refine_ls_R_factor_all          0.1410
_refine_ls_R_factor_gt           0.0894
_refine_ls_wR_factor_ref         0.2719
_refine_ls_wR_factor_gt          0.2470
_refine_ls_goodness_of_fit_ref   1.073
_refine_ls_restrained_S_all      1.082
_refine_ls_shift/su_max          0.001
_refine_ls_shift/su_mean         0.000

loop_
_atom_site_label
_atom_site_type_symbol
_atom_site_fract_x
_atom_site_fract_y
_atom_site_fract_z
_atom_site_U_iso_or_equiv
_atom_site_adp_type
_atom_site_occupancy
_atom_site_site_symmetry_order
_atom_site_calc_flag
_atom_site_refinement_flags_posn
_atom_site_refinement_flags_adp
_atom_site_refinement_flags_occupancy
_atom_site_disorder_assembly
_atom_site_disorder_group
Re1 Re 0.45211(2) 0.67594(3) 0.55580(2) 0.0804(2) Uani 1 1 d . . . . .
Re2 Re 0.70033(2) 0.77290(5) 0.79510(2) 0.1021(3) Uani 1 1 d D . . . .
P1 P 0.52243(11) 0.6748(2) 0.59406(8) 0.0754(8) Uani 1 1 d . . . . .
P2 P 0.23272(14) 0.8125(3) 0.66756(10) 0.1168(16) Uani 1 1 d . . . . .
P3 P 0.38442(14) 0.6815(3) 0.51656(8) 0.1040(14) Uani 1 1 d . . . . .
P4 P 0.63747(14) 0.7347(3) 0.75373(10) 0.1089(14) Uani 1 1 d . . . . .
O1 O 0.4647(3) 0.4964(5) 0.5367(2) 0.083(2) Uani 1 1 d . . . . .
O2 O 0.3935(3) 0.6354(6) 0.6147(2) 0.088(2) Uani 1 1 d . . . . .
P5 P 0.3757(3) 0.3409(5) 0.6305(2) 0.172(3) Uani 1 1 d . . . . .
C1 C 0.5784(4) 0.5750(8) 0.6375(3) 0.078(3) Uani 1 1 d . . . . .
H1 H 0.601202 0.615675 0.635781 0.094 Uiso 1 1 calc R U . . .
C2 C 0.4592(3) 0.5669(9) 0.5442(2) 0.066(3) Uani 1 1 d . . . . .
C3 C 0.5347(4) 0.5816(7) 0.6199(3) 0.069(3) Uani 1 1 d . . . . .
N1 N 0.4924(4) 0.7251(8) 0.5158(3) 0.092(3) Uani 1 1 d . . . . .
N2 N 0.7482(4) 0.7317(9) 0.7589(3) 0.091(3) Uani 1 1 d . . . . .
C4 C 0.5557(5) 0.4506(8) 0.6612(3) 0.073(3) Uani 1 1 d . . . . .
H4 H 0.563338 0.405214 0.675590 0.087 Uiso 1 1 calc R U . . .
C5 C 0.4157(4) 0.6493(8) 0.5927(3) 0.074(3) Uani 1 1 d . . . . .
C6 C 0.5872(5) 0.5067(8) 0.6577(3) 0.076(3) Uani 1 1 d . . . . .
H6 H 0.616987 0.500173 0.669481 0.091 Uiso 1 1 calc R U . . .
N3 N 0.7167(5) 0.6532(9) 0.8081(3) 0.116(5) Uani 1 1 d . . . . .
C7 C 0.5017(4) 0.5237(8) 0.6238(3) 0.073(3) Uani 1 1 d . . . . .
H7 H 0.471612 0.529404 0.612492 0.088 Uiso 1 1 calc R U . . .
C8 C 0.5856(4) 0.6157(10) 0.5515(4) 0.095(4) Uani 1 1 d . . . . .
H8 H 0.566753 0.568555 0.550996 0.114 Uiso 1 1 calc R U . . .
C9 C 0.5129(4) 0.4554(7) 0.6449(3) 0.075(3) Uani 1 1 d . . . . .
H9 H 0.490844 0.413922 0.647485 0.090 Uiso 1 1 calc R U . . .
N4 N 0.4517(4) 0.8091(6) 0.5627(2) 0.089(4) Uani 1 1 d . . . . .
C10 C 0.5702(4) 0.5706(11) 0.8065(4) 0.105(5) Uani 1 1 d . . . . .
H10 H 0.562603 0.566965 0.829676 0.126 Uiso 1 1 calc R U . . .
C11 C 0.4093(4) 0.6182(10) 0.4551(3) 0.091(4) Uani 1 1 d . . . . .
H11 H 0.407882 0.567818 0.466759 0.109 Uiso 1 1 calc R U . . .
C12 C 0.6241(5) 0.6158(13) 0.5329(4) 0.114(5) Uani 1 1 d . . . . .
H12 H 0.632202 0.570248 0.519795 0.137 Uiso 1 1 calc R U . . .
C13 C 0.3986(5) 0.6912(10) 0.4713(3) 0.097(5) Uani 1 1 d . . . . .
C14 C 0.3999(6) 0.7640(12) 0.4562(4) 0.129(6) Uani 1 1 d . . . . .
H14 H 0.392841 0.812042 0.468075 0.155 Uiso 1 1 calc R U . . .
C15 C 0.2346(6) 0.9044(13) 0.6438(3) 0.121(6) Uani 1 1 d . . . . .
C16 C 0.4221(5) 0.6216(10) 0.4208(3) 0.095(4) Uani 1 1 d . . . . .
H16 H 0.429990 0.573660 0.409103 0.114 Uiso 1 1 calc R U . . .
C17 C 0.6045(4) 0.6461(10) 0.7642(3) 0.097(4) Uani 1 1 d . . . . .
C18 C 0.4990(6) 0.8047(9) 0.5149(4) 0.104(5) Uani 1 1 d . . . . .
C19 C 0.5103(4) 0.6782(9) 0.4922(3) 0.082(4) Uani 1 1 d . . . . .
H19 H 0.505736 0.621110 0.492514 0.099 Uiso 1 1 calc R U . . .
C20 C 0.5526(4) 0.5104(11) 0.7818(4) 0.108(5) Uani 1 1 d . . . . .
H20 H 0.537058 0.462623 0.788031 0.129 Uiso 1 1 calc R U . . .
C21 C 0.5293(5) 0.7551(7) 0.6262(3) 0.083(4) Uani 1 1 d . . . . .
H21 H 0.560616 0.752218 0.638310 0.099 Uiso 1 1 calc R U . . .
H21A H 0.525864 0.808561 0.614722 0.099 Uiso 1 1 calc R U . . .
C22 C 0.5731(5) 0.6843(9) 0.5715(3) 0.084(4) Uani 1 1 d . . . . .
C23 C 0.5959(4) 0.6288(11) 0.7977(3) 0.106(5) Uani 1 1 d . . . . .
H23 H 0.609931 0.662409 0.815410 0.127 Uiso 1 1 calc R U . . .
C24 C 0.5846(4) 0.5937(10) 0.7385(3) 0.103(5) Uani 1 1 d . . . . .
H24 H 0.587918 0.603645 0.714818 0.123 Uiso 1 1 calc R U . . .
C25 C 0.7619(5) 0.7778(12) 0.7323(4) 0.107(5) Uani 1 1 d . . . . .
H25 H 0.748864 0.830499 0.729604 0.129 Uiso 1 1 calc R U . . .
C26 C 0.6497(9) 0.6856(18) 0.5346(6) 0.167(10) Uani 1 1 d . . . . .
H26 H 0.675578 0.687363 0.521272 0.200 Uiso 1 1 calc R U . . .
C27 C 0.5606(5) 0.5289(11) 0.7484(3) 0.110(5) Uani 1 1 d . . . . .
H27 H 0.548172 0.493156 0.730890 0.132 Uiso 1 1 calc R U . . .
C28 C 0.7917(6) 0.7557(14) 0.7099(4) 0.112(5) Uani 1 1 d . . . . .
H28 H 0.799471 0.790509 0.691803 0.134 Uiso 1 1 calc R U . . .
C29 C 0.4927(4) 0.7462(8) 0.6526(3) 0.083(3) Uani 1 1 d . . . . .
H29 H 0.462305 0.735475 0.639884 0.100 Uiso 1 1 calc R U . . .
H29A H 0.500624 0.698372 0.667282 0.100 Uiso 1 1 calc R U . . .
C30 C 0.6575(5) 0.7103(12) 0.7107(4) 0.099(5) Uani 1 1 d . . . . .
C31 C 0.6559(6) 0.7761(12) 0.6868(5) 0.123(6) Uani 1 1 d . . . . .
H31 H 0.641774 0.825845 0.692286 0.147 Uiso 1 1 calc R U . . .
C32 C 0.7503(6) 0.6092(13) 0.7901(5) 0.114(6) Uani 1 1 d . . . . .
C33 C 0.2137(5) 0.7402(11) 0.6349(4) 0.121(6) Uani 1 1 d . . . . .
H33 H 0.210279 0.686317 0.645530 0.145 Uiso 1 1 calc R U . . .
H33A H 0.183122 0.756742 0.623919 0.145 Uiso 1 1 calc R U . . .
C34 C 0.2736(7) 0.9479(12) 0.6400(3) 0.130(7) Uani 1 1 d . . . . .
H34 H 0.301020 0.932898 0.653512 0.156 Uiso 1 1 calc R U . . .
C35 C 0.1942(6) 0.9325(12) 0.6245(3) 0.132(7) Uani 1 1 d . . . . .
H35 H 0.166298 0.903955 0.626804 0.158 Uiso 1 1 calc R U . . .
C36 C 0.4881(5) 0.8210(9) 0.6761(4) 0.111(5) Uani 1 1 d . . . . .
H36 H 0.478233 0.867955 0.661426 0.134 Uiso 1 1 calc R U . . .
H36A H 0.463260 0.810169 0.691368 0.134 Uiso 1 1 calc R U . . .
C37 C 0.7659(5) 0.6568(13) 0.7630(4) 0.107(5) Uani 1 1 d . . . . .
C38 C 0.1832(5) 0.8966(16) 0.7123(4) 0.148(9) Uani 1 1 d . . . . .
H38 H 0.205780 0.936920 0.709212 0.178 Uiso 1 1 calc R U . . .
C39 C 0.2766(5) 0.5235(17) 0.4888(5) 0.153(9) Uani 1 1 d . . . . .
H39 H 0.252766 0.518563 0.470657 0.184 Uiso 1 1 calc R U . . .
C40 C 0.1490(7) 0.9069(18) 0.7373(4) 0.150(9) Uani 1 1 d . . . . .
H40 H 0.148777 0.954201 0.751194 0.179 Uiso 1 1 calc R U . . .
C41 C 0.2338(10) 1.0376(15) 0.5993(4) 0.154(9) Uani 1 1 d . . . . .
H41 H 0.233925 1.082839 0.584198 0.185 Uiso 1 1 calc R U . . .
C42 C 0.1183(8) 0.8487(18) 0.7401(6) 0.142(8) Uani 1 1 d . . . . .
H42 H 0.096628 0.852643 0.756875 0.171 Uiso 1 1 calc R U . . .
C43 C 0.1811(6) 0.8216(13) 0.6922(4) 0.110(6) Uani 1 1 d . . . . .
C44 C 0.1473(6) 0.7658(15) 0.6947(5) 0.141(8) Uani 1 1 d . . . . .
H44 H 0.144493 0.718660 0.680614 0.169 Uiso 1 1 calc R U . . .
C45 C 0.6792(5) 0.6420(13) 0.7052(4) 0.108(5) Uani 1 1 d . . . . .
H45 H 0.681304 0.601132 0.722398 0.130 Uiso 1 1 calc R U . . .
C46 C 0.6755(6) 0.7675(14) 0.6545(4) 0.123(6) Uani 1 1 d . . . . .
H46 H 0.674017 0.808610 0.637375 0.147 Uiso 1 1 calc R U . . .
C47 C 0.4228(6) 0.6956(9) 0.4051(4) 0.103(5) Uani 1 1 d . . . . .
H47 H 0.430811 0.698708 0.381971 0.124 Uiso 1 1 calc R U . . .
C48 C 0.3453(5) 0.5928(13) 0.5157(3) 0.124(7) Uani 1 1 d . . . . .
C49 C 0.5351(6) 0.7125(11) 0.4676(4) 0.109(5) Uani 1 1 d . . . . .
H49 H 0.547117 0.678671 0.450795 0.131 Uiso 1 1 calc R U . . .
C50 C 0.3466(6) 0.5374(13) 0.5410(4) 0.123(6) Uani 1 1 d . . . . .
H50 H 0.370073 0.541166 0.559464 0.147 Uiso 1 1 calc R U . . .
C51 C 0.8105(7) 0.6797(18) 0.7145(5) 0.144(8) Uani 1 1 d . . . . .
H51 H 0.831514 0.660400 0.698964 0.173 Uiso 1 1 calc R U . . .
C52 C 0.6996(5) 0.6285(11) 0.6739(3) 0.101(4) Uani 1 1 d . . . . .
H52 H 0.714212 0.578680 0.669249 0.121 Uiso 1 1 calc R U . . .
C53 C 0.3093(6) 0.5885(17) 0.4871(4) 0.155(9) Uani 1 1 d . . . . .
H53 H 0.307628 0.626230 0.468667 0.186 Uiso 1 1 calc R U . . .
C54 C 0.2703(8) 0.739(2) 0.5466(4) 0.26(2) Uani 1 1 d . . . . .
H54 H 0.270412 0.680142 0.540996 0.314 Uiso 1 1 calc R U . . .
H54A H 0.256954 0.767646 0.525853 0.314 Uiso 1 1 calc R U . . .
C55 C 0.4826(6) 0.8510(10) 0.5432(4) 0.124(6) Uani 1 1 d . U . . .
C56 C 0.1926(10) 0.9963(15) 0.6033(4) 0.159(10) Uani 1 1 d . . . . .
H56 H 0.164416 1.013139 0.591335 0.190 Uiso 1 1 calc R U . . .
C57 C 0.3145(6) 0.4742(15) 0.5411(4) 0.141(7) Uani 1 1 d . . . . .
H57 H 0.317025 0.434480 0.558779 0.170 Uiso 1 1 calc R U . . .
C58 C 0.4121(7) 0.7669(13) 0.4221(4) 0.146(8) Uani 1 1 d . . . . .
H58 H 0.412979 0.817579 0.410613 0.175 Uiso 1 1 calc R U . . .
C59 C 0.5316(7) 0.8447(11) 0.6985(5) 0.132(6) Uani 1 1 d . . . . .
H59 H 0.554915 0.865041 0.683542 0.159 Uiso 1 1 calc R U . . .
H59A H 0.524161 0.889385 0.714068 0.159 Uiso 1 1 calc R U . . .
C60 C 0.6971(6) 0.6919(11) 0.6507(4) 0.105(5) Uani 1 1 d . . . . .
H60 H 0.711444 0.683656 0.630016 0.126 Uiso 1 1 calc R U . . .
C61 C 0.1178(7) 0.7825(19) 0.7187(7) 0.156(9) Uani 1 1 d . . . . .
H61 H 0.094042 0.743914 0.721135 0.187 Uiso 1 1 calc R U . . .
C62 C 0.3189(6) 0.7654(18) 0.5538(4) 0.199(13) Uani 1 1 d . . . . .
H62 H 0.334954 0.727379 0.570399 0.238 Uiso 1 1 calc R U . . .
H62A H 0.319196 0.819649 0.564701 0.238 Uiso 1 1 calc R U . . .
C63 C 0.6998(5) 0.6047(12) 0.8336(4) 0.103(5) Uani 1 1 d . . . . .
H63 H 0.677402 0.629461 0.846498 0.124 Uiso 1 1 calc R U . . .
C64 C 0.2779(6) 0.4701(18) 0.5143(5) 0.171(10) Uani 1 1 d . . . . .
H64 H 0.254750 0.429601 0.514683 0.205 Uiso 1 1 calc R U . . .
C65 C 0.2756(7) 1.0121(14) 0.6178(5) 0.153(8) Uani 1 1 d . . . . .
H65 H 0.304036 1.038672 0.614904 0.184 Uiso 1 1 calc R U . . .
C66 C 0.3450(6) 0.7697(13) 0.5220(4) 0.144(8) Uani 1 1 d . . . . .
H66 H 0.363486 0.820175 0.522885 0.172 Uiso 1 1 calc R U . . .
H66A H 0.322465 0.772995 0.501485 0.172 Uiso 1 1 calc R U . . .
F1 F 0.3660(6) 0.2521(9) 0.6435(5) 0.229(8) Uani 1 1 d . . . . .
C67 C 0.5926(7) 0.8091(13) 0.7445(4) 0.140(7) Uani 1 1 d . . . . .
H67 H 0.580489 0.826175 0.766385 0.168 Uiso 1 1 calc R U . . .
H67A H 0.605908 0.857452 0.734064 0.168 Uiso 1 1 calc R U . . .
C68 C 0.7440(8) 0.4940(16) 0.8240(5) 0.153(8) Uani 1 1 d . . . . .
H68 H 0.753788 0.440493 0.830005 0.183 Uiso 1 1 calc R U . . .
C69 C 0.7629(8) 0.5321(14) 0.7986(6) 0.144(7) Uani 1 1 d . . . . .
H69 H 0.785193 0.505166 0.786294 0.172 Uiso 1 1 calc R U . . .
C70 C 0.5258(7) 0.8414(10) 0.4916(4) 0.117(5) Uani 1 1 d . . . . .
H70 H 0.532374 0.897845 0.492556 0.141 Uiso 1 1 calc R U . . .
C71 C 0.5515(6) 0.7758(12) 0.7194(5) 0.125(6) Uani 1 1 d . . . . .
H71 H 0.562876 0.733593 0.704193 0.150 Uiso 1 1 calc R U . . .
H71A H 0.527625 0.751350 0.732814 0.150 Uiso 1 1 calc R U . . .
C72 C 0.6024(6) 0.7516(11) 0.5729(5) 0.119(5) Uani 1 1 d . . . . .
H72 H 0.595849 0.796651 0.586862 0.142 Uiso 1 1 calc R U . . .
C73 C 0.4721(7) 0.9775(12) 0.5737(5) 0.154(8) Uani 1 1 d . . . . .
H73 H 0.478322 1.033297 0.578055 0.185 Uiso 1 1 calc R U . . .
C74 C 0.5427(6) 0.7917(13) 0.4666(5) 0.120(6) Uani 1 1 d . . . . .
H74 H 0.559504 0.814267 0.449120 0.144 Uiso 1 1 calc R U . . .
C75 C 0.7106(8) 0.5305(17) 0.8419(6) 0.158(8) Uani 1 1 d . . . . .
H75 H 0.696177 0.502622 0.859489 0.190 Uiso 1 1 calc R U . . .
C76 C 0.6415(8) 0.7540(16) 0.5540(7) 0.160(9) Uani 1 1 d . . . . .
H76 H 0.661171 0.800008 0.554449 0.192 Uiso 1 1 calc R U . . .
F3 F 0.3855(6) 0.4289(8) 0.6171(5) 0.227(7) Uani 1 1 d . . . . .
C77 C 0.7992(6) 0.6303(14) 0.7418(5) 0.135(7) Uani 1 1 d . . . . .
H77 H 0.814044 0.579396 0.745771 0.162 Uiso 1 1 calc R U . . .
F4 F 0.3219(5) 0.3525(10) 0.6247(7) 0.288(12) Uani 1 1 d . . . . .
C78 C 0.2482(7) 0.7345(16) 0.6074(5) 0.161(9) Uani 1 1 d . . . . .
H78 H 0.274787 0.769206 0.615217 0.193 Uiso 1 1 calc R U . . .
H78A H 0.259615 0.677949 0.607657 0.193 Uiso 1 1 calc R U . . .
F6 F 0.4282(8) 0.316(2) 0.6333(16) 0.50(3) Uani 1 1 d . . . . .
C79 C 0.4398(8) 0.9339(13) 0.5937(4) 0.189(12) Uani 1 1 d . . . . .
H79 H 0.424787 0.961673 0.610914 0.226 Uiso 1 1 calc R U . . .
C80 C 0.4930(8) 0.9381(13) 0.5489(5) 0.176(10) Uani 1 1 d . . . . .
H80 H 0.513833 0.965666 0.535414 0.212 Uiso 1 1 calc R U . . .
F8 F 0.3817(13) 0.2985(16) 0.5971(7) 0.41(2) Uani 1 1 d . . . . .
F9 F 0.3785(18) 0.371(3) 0.6674(5) 0.50(3) Uani 1 1 d . . . . .
C81 C 0.4305(5) 0.8478(10) 0.5874(4) 0.115(5) Uani 1 1 d . . . . .
H81 H 0.409666 0.819425 0.600553 0.138 Uiso 1 1 calc R U . . .
C82 C 0.2370(7) 0.752(2) 0.5767(5) 0.240(18) Uani 1 1 d . . . . .
H82 H 0.228852 0.810584 0.576361 0.288 Uiso 1 1 calc R U . . .
H82A H 0.208181 0.722308 0.569894 0.288 Uiso 1 1 calc R U . . .
O3 O 0.6884(5) 0.9423(8) 0.7684(3) 0.160(5) Uani 1 1 d D . . . .
C83 C 0.6918(5) 0.8641(8) 0.7799(4) 0.154(8) Uani 1 1 d D U . . .
C84 C 0.6598(6) 0.7920(12) 0.8270(3) 0.161(11) Uani 1 1 d D . . . .
O4 O 0.6313(4) 0.8104(8) 0.8489(3) 0.128(4) Uani 1 1 d . . . . .

loop_
_atom_site_aniso_label
_atom_site_aniso_U_11
_atom_site_aniso_U_22
_atom_site_aniso_U_33
_atom_site_aniso_U_23
_atom_site_aniso_U_13
_atom_site_aniso_U_12
Re1 0.0896(4) 0.0948(4) 0.0535(3) 0.0076(2) -0.0116(2) 0.0389(3)
Re2 0.0839(4) 0.1502(7) 0.0696(4) -0.0184(3) -0.0080(3) -0.0356(4)
P1 0.082(2) 0.075(2) 0.0658(18) 0.0093(15) -0.0085(15) 0.0186(16)
P2 0.093(3) 0.183(5) 0.073(2) 0.026(3) -0.0019(19) 0.058(3)
P3 0.102(3) 0.153(4) 0.0526(17) -0.003(2) -0.0149(17) 0.065(3)
P4 0.083(2) 0.168(4) 0.072(2) -0.024(2) -0.0110(18) -0.032(3)
O1 0.100(6) 0.071(6) 0.077(5) -0.017(4) -0.001(4) 0.033(5)
O2 0.082(5) 0.124(7) 0.055(5) -0.003(5) -0.006(4) 0.030(5)
P5 0.148(6) 0.153(6) 0.218(8) -0.007(5) 0.026(5) 0.018(4)
C1 0.070(7) 0.101(9) 0.061(6) -0.005(7) -0.006(5) 0.016(6)
C2 0.051(6) 0.105(10) 0.039(5) 0.007(6) -0.012(4) -0.012(6)
C3 0.074(7) 0.080(8) 0.050(6) 0.010(5) -0.005(5) 0.018(6)
N1 0.117(8) 0.103(9) 0.056(6) 0.037(6) 0.005(6) 0.045(7)
N2 0.064(6) 0.132(11) 0.073(7) -0.015(7) -0.019(5) -0.026(7)
C4 0.101(9) 0.073(8) 0.043(5) 0.006(5) 0.004(6) 0.040(7)
C5 0.072(7) 0.093(9) 0.052(6) -0.005(6) -0.032(6) 0.029(6)
C6 0.092(9) 0.082(9) 0.051(6) 0.008(6) -0.013(6) 0.033(7)
N3 0.102(9) 0.151(12) 0.089(8) 0.038(8) -0.027(7) -0.074(9)
C7 0.063(7) 0.087(9) 0.069(7) 0.012(6) 0.002(5) 0.023(6)
C8 0.053(7) 0.122(12) 0.105(10) 0.051(9) -0.019(7) 0.008(7)
C9 0.087(8) 0.064(7) 0.072(7) 0.015(6) -0.006(6) 0.022(6)
N4 0.175(11) 0.046(6) 0.044(5) -0.003(4) -0.009(6) 0.025(6)
C10 0.065(8) 0.162(15) 0.088(9) -0.035(10) 0.004(7) -0.028(9)
C11 0.086(8) 0.126(12) 0.057(7) 0.006(7) -0.012(6) 0.019(8)
C12 0.081(10) 0.165(17) 0.096(10) 0.040(11) 0.002(8) 0.035(10)
C13 0.122(11) 0.127(12) 0.039(6) -0.003(7) -0.014(6) 0.075(9)
C14 0.170(16) 0.147(16) 0.067(9) 0.021(10) -0.013(9) 0.063(13)
C15 0.124(12) 0.191(18) 0.052(7) 0.030(9) 0.029(8) 0.064(13)
C16 0.105(10) 0.109(11) 0.070(8) 0.004(8) 0.000(7) 0.028(8)
C17 0.066(7) 0.155(13) 0.069(8) -0.021(8) -0.008(6) -0.027(8)
C18 0.159(14) 0.070(10) 0.079(9) 0.023(8) -0.010(9) 0.051(9)
C19 0.086(8) 0.106(10) 0.052(6) 0.023(7) -0.001(6) 0.039(7)
C20 0.057(7) 0.181(16) 0.085(9) -0.046(10) 0.005(6) -0.019(8)
C21 0.127(10) 0.046(6) 0.074(8) 0.009(6) 0.002(7) 0.019(6)
C22 0.094(9) 0.076(9) 0.081(8) 0.031(7) -0.002(7) 0.031(8)
C23 0.064(8) 0.170(15) 0.083(9) -0.050(10) 0.005(7) -0.031(9)
C24 0.074(8) 0.160(14) 0.075(8) -0.043(9) 0.015(7) -0.036(9)
C25 0.093(10) 0.166(16) 0.061(8) 0.003(9) -0.009(7) -0.028(10)
C26 0.17(2) 0.18(2) 0.16(2) 0.091(18) 0.084(17) 0.046(19)
C27 0.082(9) 0.181(16) 0.067(8) -0.044(9) 0.007(7) -0.029(10)
C28 0.120(13) 0.150(17) 0.066(9) -0.018(10) 0.012(9) -0.027(12)
C29 0.092(8) 0.080(8) 0.073(8) -0.015(6) -0.012(6) 0.023(7)
C30 0.078(9) 0.140(14) 0.078(9) -0.014(10) -0.002(7) -0.043(10)
C31 0.115(12) 0.139(15) 0.114(13) -0.030(12) 0.009(10) -0.028(11)
C32 0.082(10) 0.129(16) 0.131(14) -0.051(13) 0.009(10) -0.029(10)
C33 0.094(10) 0.161(15) 0.106(11) -0.039(10) -0.005(8) 0.054(10)
C34 0.157(16) 0.179(17) 0.057(8) 0.061(10) 0.024(9) 0.053(14)
C35 0.151(14) 0.188(18) 0.055(7) 0.011(10) 0.002(8) 0.080(13)
C36 0.111(11) 0.096(11) 0.121(12) -0.037(9) -0.027(9) 0.013(8)
C37 0.075(9) 0.143(16) 0.102(12) -0.007(11) 0.000(9) -0.017(10)
C38 0.094(11) 0.25(3) 0.102(12) 0.086(15) 0.003(9) 0.087(14)
C39 0.053(9) 0.32(3) 0.080(11) -0.027(15) -0.006(8) 0.006(13)
C40 0.106(13) 0.27(3) 0.068(9) 0.035(13) 0.009(9) 0.092(16)
C41 0.22(2) 0.18(2) 0.064(10) 0.051(11) 0.034(13) 0.091(19)
C42 0.096(14) 0.20(2) 0.131(17) 0.051(17) 0.014(13) 0.048(15)
C43 0.113(13) 0.141(15) 0.074(9) 0.011(10) -0.007(8) 0.078(12)
C44 0.083(11) 0.20(2) 0.142(17) 0.073(15) 0.010(11) 0.033(13)
C45 0.070(8) 0.174(17) 0.079(9) -0.018(10) -0.007(7) -0.002(10)
C46 0.110(12) 0.18(2) 0.084(11) -0.026(11) 0.014(9) -0.049(12)
C47 0.147(13) 0.091(11) 0.071(8) 0.017(8) 0.001(8) 0.030(9)
C48 0.073(8) 0.24(2) 0.052(7) -0.030(10) -0.015(6) 0.061(11)
C49 0.150(14) 0.094(12) 0.079(10) 0.015(9) -0.011(9) 0.035(10)
C50 0.103(11) 0.200(19) 0.062(9) -0.009(10) -0.015(8) -0.011(12)
C51 0.099(13) 0.22(3) 0.109(14) -0.026(16) 0.013(11) -0.078(16)
C52 0.102(10) 0.130(13) 0.071(8) -0.012(9) 0.007(7) -0.011(9)
C53 0.078(10) 0.31(3) 0.073(9) -0.044(13) -0.014(8) 0.062(15)
C54 0.17(2) 0.56(6) 0.054(9) 0.021(18) -0.006(11) 0.20(3)
C55 0.179(13) 0.078(10) 0.113(11) 0.002(9) 0.006(10) 0.072(9)
C56 0.23(3) 0.19(2) 0.067(10) 0.042(12) 0.026(13) 0.10(2)
C57 0.091(11) 0.24(2) 0.087(10) -0.035(12) -0.008(9) -0.021(13)
C58 0.20(2) 0.150(17) 0.087(11) 0.034(11) 0.000(11) 0.085(15)
C59 0.147(15) 0.119(14) 0.125(14) -0.033(11) -0.025(12) -0.008(11)
C60 0.118(12) 0.114(13) 0.083(10) -0.014(10) 0.009(8) -0.039(10)
C61 0.107(15) 0.22(3) 0.140(18) 0.067(18) 0.019(14) 0.058(16)
C62 0.128(15) 0.40(4) 0.065(9) 0.027(14) -0.002(9) 0.16(2)
C63 0.080(9) 0.122(13) 0.103(11) -0.011(10) -0.019(8) 0.006(9)
C64 0.090(12) 0.33(3) 0.098(13) -0.045(18) 0.017(11) -0.021(15)
C65 0.167(18) 0.20(2) 0.097(12) 0.045(14) 0.045(12) 0.059(16)
C66 0.153(14) 0.206(19) 0.065(8) 0.002(10) -0.030(9) 0.117(14)
F1 0.246(17) 0.136(10) 0.32(2) 0.010(12) 0.133(16) -0.028(10)
C67 0.165(17) 0.185(19) 0.069(9) -0.034(10) 0.002(10) -0.041(14)
C68 0.144(17) 0.20(2) 0.119(15) 0.003(15) 0.028(13) -0.002(17)
C69 0.157(18) 0.116(16) 0.161(19) -0.014(14) 0.029(15) -0.011(14)
C70 0.189(17) 0.087(11) 0.076(9) 0.021(8) 0.013(10) -0.019(11)
C71 0.111(12) 0.150(16) 0.112(13) -0.016(12) -0.008(10) -0.027(11)
C72 0.133(14) 0.104(12) 0.122(13) 0.024(10) 0.027(11) -0.002(11)
C73 0.24(2) 0.104(14) 0.114(14) -0.012(13) -0.024(15) -0.037(15)
C74 0.126(13) 0.138(16) 0.097(12) 0.043(12) 0.022(10) 0.020(11)
C75 0.140(18) 0.16(2) 0.17(2) 0.019(18) -0.029(16) -0.049(16)
C76 0.148(18) 0.149(19) 0.19(2) 0.039(17) 0.073(17) -0.010(14)
F3 0.241(15) 0.134(10) 0.31(2) 0.079(12) 0.054(14) -0.015(10)
C77 0.100(12) 0.174(18) 0.132(14) -0.038(14) 0.009(11) -0.057(12)
F4 0.135(11) 0.187(14) 0.55(4) 0.016(19) 0.077(16) 0.007(10)
C78 0.134(16) 0.25(3) 0.091(13) -0.038(14) -0.033(11) 0.023(15)
F6 0.160(18) 0.37(4) 0.93(10) 0.12(5) -0.14(3) -0.08(2)
C79 0.35(3) 0.118(16) 0.097(12) 0.035(12) 0.038(17) 0.12(2)
C80 0.28(3) 0.135(18) 0.104(13) -0.009(12) -0.025(15) 0.114(19)
F8 0.56(5) 0.35(3) 0.37(3) -0.16(3) 0.34(4) -0.06(3)
F9 0.82(8) 0.55(5) 0.112(13) 0.01(2) -0.03(2) -0.30(6)
C81 0.152(14) 0.095(12) 0.094(10) -0.030(9) -0.017(9) 0.063(10)
C82 0.119(16) 0.51(6) 0.087(14) -0.05(2) -0.015(12) 0.06(2)
O3 0.160(11) 0.192(14) 0.128(10) -0.052(10) 0.017(8) 0.017(11)
C83 0.100(9) 0.216(16) 0.135(12) -0.154(12) -0.047(8) 0.062(11)
C84 0.21(2) 0.187(19) 0.073(10) 0.060(12) -0.075(12) -0.134(18)
O4 0.139(10) 0.165(11) 0.078(7) 0.003(7) -0.004(6) -0.045(8)

_geom_special_details            
;
 All esds (except the esd in the dihedral angle between two l.s. planes)
 are estimated using the full covariance matrix.  The cell esds are taken
 into account individually in the estimation of esds in distances, angles
 and torsion angles; correlations between esds in cell parameters are only
 used when they are defined by crystal symmetry.  An approximate (isotropic)
 treatment of cell esds is used for estimating esds involving l.s. planes.
;

loop_
_geom_bond_atom_site_label_1
_geom_bond_atom_site_label_2
_geom_bond_distance
_geom_bond_site_symmetry_2
_geom_bond_publ_flag
Re1 C2 1.870(15) . ?
Re1 C5 1.910(15) . ?
Re1 N1 2.187(11) . ?
Re1 N4 2.213(9) . ?
Re1 P3 2.389(4) . ?
Re1 P1 2.426(3) . ?
Re2 C83 1.628(15) . ?
Re2 C84 1.811(17) . ?
Re2 N3 2.084(15) . ?
Re2 N2 2.174(12) . ?
Re2 P4 2.415(3) . ?
Re2 P2 2.418(4) 2_656 ?
P1 C22 1.787(14) . ?
P1 C21 1.821(12) . ?
P1 C3 1.855(11) . ?
P2 C15 1.779(19) . ?
P2 C33 1.798(17) . ?
P2 C43 1.857(18) . ?
P3 C13 1.851(12) . ?
P3 C48 1.85(2) . ?
P3 C66 1.875(14) . ?
P4 C67 1.80(2) . ?
P4 C17 1.814(16) . ?
P4 C30 1.865(16) . ?
O1 C2 1.212(14) . ?
O2 C5 1.142(14) . ?
P5 F8 1.50(2) . ?
P5 F9 1.52(2) . ?
P5 F4 1.573(17) . ?
P5 F3 1.577(14) . ?
P5 F6 1.58(3) . ?
P5 F1 1.583(15) . ?
C1 C6 1.384(16) . ?
C1 C3 1.398(15) . ?
C3 C7 1.371(16) . ?
N1 C18 1.327(18) . ?
N1 C19 1.340(16) . ?
N2 C37 1.34(2) . ?
N2 C25 1.374(19) . ?
C4 C6 1.319(16) . ?
C4 C9 1.350(16) . ?
N3 C63 1.39(2) . ?
N3 C32 1.44(2) . ?
C7 C9 1.416(15) . ?
C8 C12 1.384(19) . ?
C8 C22 1.439(19) . ?
N4 C81 1.349(17) . ?
N4 C55 1.41(2) . ?
C10 C23 1.28(2) . ?
C10 C20 1.446(19) . ?
C11 C13 1.408(18) . ?
C11 C16 1.419(17) . ?
C12 C26 1.37(3) . ?
C13 C14 1.34(2) . ?
C14 C58 1.40(2) . ?
C15 C34 1.36(2) . ?
C15 C35 1.42(2) . ?
C16 C47 1.367(19) . ?
C17 C23 1.379(18) . ?
C17 C24 1.411(17) . ?
C18 C70 1.39(2) . ?
C18 C55 1.45(2) . ?
C19 C49 1.37(2) . ?
C20 C27 1.376(19) . ?
C21 C29 1.551(17) . ?
C22 C72 1.40(2) . ?
C24 C27 1.35(2) . ?
C25 C28 1.33(2) . ?
C26 C76 1.39(3) . ?
C28 C51 1.37(3) . ?
C29 C36 1.551(18) . ?
C30 C45 1.32(2) . ?
C30 C31 1.43(2) . ?
C31 C46 1.43(2) . ?
C32 C69 1.36(3) . ?
C32 C37 1.42(2) . ?
C33 C78 1.53(2) . ?
C34 C65 1.37(2) . ?
C35 C56 1.34(2) . ?
C36 C59 1.52(2) . ?
C37 C77 1.40(2) . ?
C38 C40 1.46(2) . ?
C38 C43 1.46(3) . ?
C39 C64 1.32(3) . ?
C39 C53 1.44(3) . ?
C40 C42 1.32(3) . ?
C41 C56 1.40(3) . ?
C41 C65 1.42(3) . ?
C42 C61 1.37(3) . ?
C43 C44 1.36(3) . ?
C44 C61 1.35(3) . ?
C45 C52 1.416(19) . ?
C46 C60 1.41(2) . ?
C47 C58 1.40(2) . ?
C48 C50 1.34(2) . ?
C48 C53 1.464(19) . ?
C49 C74 1.32(2) . ?
C50 C57 1.40(2) . ?
C51 C77 1.40(3) . ?
C52 C60 1.38(2) . ?
C54 C62 1.48(3) . ?
C54 C82 1.60(3) . ?
C55 C80 1.48(3) . ?
C57 C64 1.43(2) . ?
C59 C71 1.49(2) . ?
C62 C66 1.51(2) . ?
C63 C75 1.30(3) . ?
C67 C71 1.58(2) . ?
C68 C69 1.33(3) . ?
C68 C75 1.38(3) . ?
C70 C74 1.39(2) . ?
C72 C76 1.41(2) . ?
C73 C80 1.35(3) . ?
C73 C79 1.46(3) . ?
C78 C82 1.25(3) . ?
C79 C81 1.46(3) . ?
O3 C83 1.365(14) . ?
C84 O4 1.278(19) . ?

loop_
_geom_angle_atom_site_label_1
_geom_angle_atom_site_label_2
_geom_angle_atom_site_label_3
_geom_angle
_geom_angle_site_symmetry_1
_geom_angle_site_symmetry_3
_geom_angle_publ_flag
C2 Re1 C5 92.3(5) . . ?
C2 Re1 N1 96.2(4) . . ?
C5 Re1 N1 171.5(5) . . ?
C2 Re1 N4 170.3(4) . . ?
C5 Re1 N4 97.3(5) . . ?
N1 Re1 N4 74.2(4) . . ?
C2 Re1 P3 89.1(3) . . ?
C5 Re1 P3 90.6(3) . . ?
N1 Re1 P3 89.5(3) . . ?
N4 Re1 P3 91.5(3) . . ?
C2 Re1 P1 92.1(3) . . ?
C5 Re1 P1 91.6(3) . . ?
N1 Re1 P1 88.1(3) . . ?
N4 Re1 P1 86.9(3) . . ?
P3 Re1 P1 177.39(14) . . ?
C83 Re2 C84 90.1(8) . . ?
C83 Re2 N3 171.4(7) . . ?
C84 Re2 N3 98.4(7) . . ?
C83 Re2 N2 98.0(7) . . ?
C84 Re2 N2 171.7(7) . . ?
N3 Re2 N2 73.5(6) . . ?
C83 Re2 P4 85.1(5) . . ?
C84 Re2 P4 90.2(4) . . ?
N3 Re2 P4 93.4(3) . . ?
N2 Re2 P4 88.6(3) . . ?
C83 Re2 P2 93.4(5) . 2_656 ?
C84 Re2 P2 94.5(4) . 2_656 ?
N3 Re2 P2 87.4(3) . 2_656 ?
N2 Re2 P2 87.0(3) . 2_656 ?
P4 Re2 P2 175.11(13) . 2_656 ?
C22 P1 C21 103.2(7) . . ?
C22 P1 C3 102.2(5) . . ?
C21 P1 C3 103.0(5) . . ?
C22 P1 Re1 112.6(4) . . ?
C21 P1 Re1 117.0(4) . . ?
C3 P1 Re1 116.9(4) . . ?
C15 P2 C33 102.5(9) . . ?
C15 P2 C43 105.2(7) . . ?
C33 P2 C43 101.9(9) . . ?
C15 P2 Re2 119.0(7) . 2_656 ?
C33 P2 Re2 115.5(5) . 2_656 ?
C43 P2 Re2 110.8(5) . 2_656 ?
C13 P3 C48 103.8(7) . . ?
C13 P3 C66 103.3(6) . . ?
C48 P3 C66 103.5(9) . . ?
C13 P3 Re1 112.0(5) . . ?
C48 P3 Re1 116.8(5) . . ?
C66 P3 Re1 115.9(6) . . ?
C67 P4 C17 101.8(8) . . ?
C67 P4 C30 104.2(8) . . ?
C17 P4 C30 103.9(7) . . ?
C67 P4 Re2 116.7(6) . . ?
C17 P4 Re2 116.3(5) . . ?
C30 P4 Re2 112.3(4) . . ?
F8 P5 F9 167(3) . . ?
F8 P5 F4 96.8(19) . . ?
F9 P5 F4 94(2) . . ?
F8 P5 F3 95.9(13) . . ?
F9 P5 F3 90.7(15) . . ?
F4 P5 F3 92.7(10) . . ?
F8 P5 F6 76(2) . . ?
F9 P5 F6 93(2) . . ?
F4 P5 F6 170.6(19) . . ?
F3 P5 F6 93.7(14) . . ?
F8 P5 F1 83.4(14) . . ?
F9 P5 F1 90.1(15) . . ?
F4 P5 F1 87.4(10) . . ?
F3 P5 F1 179.2(12) . . ?
F6 P5 F1 86.1(14) . . ?
C6 C1 C3 117.4(12) . . ?
O1 C2 Re1 178.6(9) . . ?
C7 C3 C1 120.4(10) . . ?
C7 C3 P1 122.3(8) . . ?
C1 C3 P1 117.2(10) . . ?
C18 N1 C19 119.3(12) . . ?
C18 N1 Re1 118.1(10) . . ?
C19 N1 Re1 122.6(10) . . ?
C37 N2 C25 117.7(15) . . ?
C37 N2 Re2 118.2(11) . . ?
C25 N2 Re2 124.1(13) . . ?
C6 C4 C9 122.1(11) . . ?
O2 C5 Re1 178.2(11) . . ?
C4 C6 C1 122.2(12) . . ?
C63 N3 C32 110.6(16) . . ?
C63 N3 Re2 128.9(14) . . ?
C32 N3 Re2 120.5(12) . . ?
C3 C7 C9 119.4(11) . . ?
C12 C8 C22 122.4(15) . . ?
C4 C9 C7 118.5(12) . . ?
C81 N4 C55 120.5(13) . . ?
C81 N4 Re1 124.3(11) . . ?
C55 N4 Re1 114.3(8) . . ?
C23 C10 C20 121.1(13) . . ?
C13 C11 C16 118.5(13) . . ?
C26 C12 C8 116.0(19) . . ?
C14 C13 C11 123.4(13) . . ?
C14 C13 P3 121.0(11) . . ?
C11 C13 P3 115.6(11) . . ?
C13 C14 C58 117.9(17) . . ?
C34 C15 C35 115.5(17) . . ?
C34 C15 P2 124.6(12) . . ?
C35 C15 P2 119.6(17) . . ?
C47 C16 C11 118.2(14) . . ?
C23 C17 C24 116.7(14) . . ?
C23 C17 P4 121.5(11) . . ?
C24 C17 P4 121.7(11) . . ?
N1 C18 C70 122.6(14) . . ?
N1 C18 C55 116.3(15) . . ?
C70 C18 C55 120.5(16) . . ?
N1 C19 C49 120.0(14) . . ?
C27 C20 C10 113.5(15) . . ?
C29 C21 P1 110.3(9) . . ?
C72 C22 C8 117.7(13) . . ?
C72 C22 P1 125.2(12) . . ?
C8 C22 P1 117.1(11) . . ?
C10 C23 C17 124.5(13) . . ?
C27 C24 C17 118.1(13) . . ?
C28 C25 N2 126.3(19) . . ?
C12 C26 C76 126.0(19) . . ?
C24 C27 C20 125.5(13) . . ?
C25 C28 C51 115.9(19) . . ?
C36 C29 C21 114.6(12) . . ?
C45 C30 C31 121.9(15) . . ?
C45 C30 P4 121.6(14) . . ?
C31 C30 P4 115.3(15) . . ?
C46 C31 C30 120.4(18) . . ?
C69 C32 C37 126.9(19) . . ?
C69 C32 N3 122.2(19) . . ?
C37 C32 N3 110.9(18) . . ?
C78 C33 P2 110.9(13) . . ?
C15 C34 C65 123.9(18) . . ?
C56 C35 C15 125(2) . . ?
C59 C36 C29 115.7(13) . . ?
N2 C37 C77 119.9(18) . . ?
N2 C37 C32 116.7(16) . . ?
C77 C37 C32 123(2) . . ?
C40 C38 C43 117(2) . . ?
C64 C39 C53 123.5(17) . . ?
C42 C40 C38 118(3) . . ?
C56 C41 C65 120.1(19) . . ?
C40 C42 C61 120(2) . . ?
C44 C43 C38 122.2(18) . . ?
C44 C43 P2 127.2(16) . . ?
C38 C43 P2 110.3(16) . . ?
C61 C44 C43 115(3) . . ?
C30 C45 C52 121.2(18) . . ?
C60 C46 C31 113.2(19) . . ?
C16 C47 C58 121.6(14) . . ?
C50 C48 C53 120(2) . . ?
C50 C48 P3 123.2(11) . . ?
C53 C48 P3 116.7(17) . . ?
C74 C49 C19 121.7(16) . . ?
C48 C50 C57 122.1(16) . . ?
C28 C51 C77 121(2) . . ?
C60 C52 C45 116.2(17) . . ?
C39 C53 C48 116(2) . . ?
C62 C54 C82 116.5(19) . . ?
N4 C55 C18 114.7(15) . . ?
N4 C55 C80 121.8(15) . . ?
C18 C55 C80 123.1(19) . . ?
C35 C56 C41 118(2) . . ?
C50 C57 C64 119(2) . . ?
C47 C58 C14 120.4(17) . . ?
C71 C59 C36 112.5(15) . . ?
C52 C60 C46 126.9(16) . . ?
C44 C61 C42 127(3) . . ?
C54 C62 C66 113.4(16) . . ?
C75 C63 N3 129(2) . . ?
C39 C64 C57 119(2) . . ?
C34 C65 C41 118(2) . . ?
C62 C66 P3 114.3(13) . . ?
C71 C67 P4 112.5(13) . . ?
C69 C68 C75 122(3) . . ?
C68 C69 C32 120(2) . . ?
C18 C70 C74 116.9(15) . . ?
C59 C71 C67 108.2(15) . . ?
C22 C72 C76 121.3(18) . . ?
C80 C73 C79 120(2) . . ?
C49 C74 C70 119.4(15) . . ?
C63 C75 C68 117(2) . . ?
C26 C76 C72 117(2) . . ?
C37 C77 C51 119(2) . . ?
C82 C78 C33 121.6(19) . . ?
C73 C79 C81 120.5(17) . . ?
C73 C80 C55 118(2) . . ?
N4 C81 C79 119.3(18) . . ?
C78 C82 C54 123(2) . . ?
O3 C83 Re2 175.1(14) . . ?
O4 C84 Re2 176.3(16) . . ?

loop_
_geom_torsion_atom_site_label_1
_geom_torsion_atom_site_label_2
_geom_torsion_atom_site_label_3
_geom_torsion_atom_site_label_4
_geom_torsion
_geom_torsion_site_symmetry_1
_geom_torsion_site_symmetry_2
_geom_torsion_site_symmetry_3
_geom_torsion_site_symmetry_4
_geom_torsion_publ_flag
C6 C1 C3 C7 2.5(16) . . . . ?
C6 C1 C3 P1 178.0(8) . . . . ?
C22 P1 C3 C7 -138.4(10) . . . . ?
C21 P1 C3 C7 114.8(10) . . . . ?
Re1 P1 C3 C7 -15.0(11) . . . . ?
C22 P1 C3 C1 46.3(10) . . . . ?
C21 P1 C3 C1 -60.6(10) . . . . ?
Re1 P1 C3 C1 169.7(7) . . . . ?
C9 C4 C6 C1 0.9(17) . . . . ?
C3 C1 C6 C4 -1.7(16) . . . . ?
C1 C3 C7 C9 -2.5(16) . . . . ?
P1 C3 C7 C9 -177.7(8) . . . . ?
C6 C4 C9 C7 -0.8(17) . . . . ?
C3 C7 C9 C4 1.6(16) . . . . ?
C22 C8 C12 C26 0(2) . . . . ?
C16 C11 C13 C14 0(2) . . . . ?
C16 C11 C13 P3 -177.7(10) . . . . ?
C48 P3 C13 C14 138.0(14) . . . . ?
C66 P3 C13 C14 30.2(17) . . . . ?
Re1 P3 C13 C14 -95.1(13) . . . . ?
C48 P3 C13 C11 -44.3(12) . . . . ?
C66 P3 C13 C11 -152.1(12) . . . . ?
Re1 P3 C13 C11 82.6(12) . . . . ?
C11 C13 C14 C58 1(3) . . . . ?
P3 C13 C14 C58 178.4(14) . . . . ?
C33 P2 C15 C34 -116.5(15) . . . . ?
C43 P2 C15 C34 137.2(15) . . . . ?
Re2 P2 C15 C34 12.4(17) 2_656 . . . ?
C33 P2 C15 C35 57.4(13) . . . . ?
C43 P2 C15 C35 -48.9(14) . . . . ?
Re2 P2 C15 C35 -173.7(10) 2_656 . . . ?
C13 C11 C16 C47 -1(2) . . . . ?
C67 P4 C17 C23 -92.3(14) . . . . ?
C30 P4 C17 C23 159.7(13) . . . . ?
Re2 P4 C17 C23 35.7(15) . . . . ?
C67 P4 C17 C24 84.5(14) . . . . ?
C30 P4 C17 C24 -23.5(15) . . . . ?
Re2 P4 C17 C24 -147.5(11) . . . . ?
C19 N1 C18 C70 -3(2) . . . . ?
Re1 N1 C18 C70 176.9(12) . . . . ?
C19 N1 C18 C55 -174.2(12) . . . . ?
Re1 N1 C18 C55 6.1(16) . . . . ?
C18 N1 C19 C49 0.0(18) . . . . ?
Re1 N1 C19 C49 179.7(10) . . . . ?
C23 C10 C20 C27 -9(2) . . . . ?
C22 P1 C21 C29 -169.7(8) . . . . ?
C3 P1 C21 C29 -63.7(9) . . . . ?
Re1 P1 C21 C29 66.0(9) . . . . ?
C12 C8 C22 C72 -2.4(18) . . . . ?
C12 C8 C22 P1 179.9(10) . . . . ?
C21 P1 C22 C72 -15.8(13) . . . . ?
C3 P1 C22 C72 -122.4(12) . . . . ?
Re1 P1 C22 C72 111.4(12) . . . . ?
C21 P1 C22 C8 161.7(9) . . . . ?
C3 P1 C22 C8 55.0(10) . . . . ?
Re1 P1 C22 C8 -71.2(9) . . . . ?
C20 C10 C23 C17 8(3) . . . . ?
C24 C17 C23 C10 -2(2) . . . . ?
P4 C17 C23 C10 174.8(14) . . . . ?
C23 C17 C24 C27 -3(2) . . . . ?
P4 C17 C24 C27 180.0(12) . . . . ?
C37 N2 C25 C28 -1(2) . . . . ?
Re2 N2 C25 C28 178.8(12) . . . . ?
C8 C12 C26 C76 2(3) . . . . ?
C17 C24 C27 C20 2(3) . . . . ?
C10 C20 C27 C24 4(2) . . . . ?
N2 C25 C28 C51 -1(2) . . . . ?
P1 C21 C29 C36 -167.0(9) . . . . ?
C67 P4 C30 C45 -158.6(13) . . . . ?
C17 P4 C30 C45 -52.3(14) . . . . ?
Re2 P4 C30 C45 74.3(13) . . . . ?
C67 P4 C30 C31 33.4(13) . . . . ?
C17 P4 C30 C31 139.7(11) . . . . ?
Re2 P4 C30 C31 -93.8(12) . . . . ?
C45 C30 C31 C46 4(2) . . . . ?
P4 C30 C31 C46 172.4(12) . . . . ?
C63 N3 C32 C69 -1(2) . . . . ?
Re2 N3 C32 C69 178.0(14) . . . . ?
C63 N3 C32 C37 177.0(12) . . . . ?
Re2 N3 C32 C37 -3.7(16) . . . . ?
C15 P2 C33 C78 61.2(15) . . . . ?
C43 P2 C33 C78 170.0(13) . . . . ?
Re2 P2 C33 C78 -69.8(15) 2_656 . . . ?
C35 C15 C34 C65 -4(3) . . . . ?
P2 C15 C34 C65 170.5(14) . . . . ?
C34 C15 C35 C56 1(2) . . . . ?
P2 C15 C35 C56 -173.6(14) . . . . ?
C21 C29 C36 C59 -60.1(19) . . . . ?
C25 N2 C37 C77 4(2) . . . . ?
Re2 N2 C37 C77 -175.5(11) . . . . ?
C25 N2 C37 C32 -178.3(12) . . . . ?
Re2 N2 C37 C32 2.3(17) . . . . ?
C69 C32 C37 N2 179.0(17) . . . . ?
N3 C32 C37 N2 0.8(19) . . . . ?
C69 C32 C37 C77 -3(3) . . . . ?
N3 C32 C37 C77 178.5(13) . . . . ?
C43 C38 C40 C42 0(2) . . . . ?
C38 C40 C42 C61 -3(3) . . . . ?
C40 C38 C43 C44 4(2) . . . . ?
C40 C38 C43 P2 -170.5(9) . . . . ?
C15 P2 C43 C44 131.7(15) . . . . ?
C33 P2 C43 C44 25.0(16) . . . . ?
Re2 P2 C43 C44 -98.5(14) 2_656 . . . ?
C15 P2 C43 C38 -53.8(12) . . . . ?
C33 P2 C43 C38 -160.5(10) . . . . ?
Re2 P2 C43 C38 76.0(10) 2_656 . . . ?
C38 C43 C44 C61 -4(2) . . . . ?
P2 C43 C44 C61 169.6(12) . . . . ?
C31 C30 C45 C52 -4(2) . . . . ?
P4 C30 C45 C52 -171.6(10) . . . . ?
C30 C31 C46 C60 -3(2) . . . . ?
C11 C16 C47 C58 1(2) . . . . ?
C13 P3 C48 C50 141.1(13) . . . . ?
C66 P3 C48 C50 -111.3(13) . . . . ?
Re1 P3 C48 C50 17.3(14) . . . . ?
C13 P3 C48 C53 -44.0(11) . . . . ?
C66 P3 C48 C53 63.6(11) . . . . ?
Re1 P3 C48 C53 -167.8(9) . . . . ?
N1 C19 C49 C74 1(2) . . . . ?
C53 C48 C50 C57 0(2) . . . . ?
P3 C48 C50 C57 175.1(13) . . . . ?
C25 C28 C51 C77 -1(3) . . . . ?
C30 C45 C52 C60 3(2) . . . . ?
C64 C39 C53 C48 0(3) . . . . ?
C50 C48 C53 C39 1(2) . . . . ?
P3 C48 C53 C39 -174.2(12) . . . . ?
C81 N4 C55 C18 -173.3(10) . . . . ?
Re1 N4 C55 C18 17.4(10) . . . . ?
C81 N4 C55 C80 -0.1(3) . . . . ?
Re1 N4 C55 C80 -169.4(7) . . . . ?
N1 C18 C55 N4 -15.6(16) . . . . ?
C70 C18 C55 N4 173.3(12) . . . . ?
N1 C18 C55 C80 171.2(10) . . . . ?
C70 C18 C55 C80 0.1(19) . . . . ?
C15 C35 C56 C41 1(3) . . . . ?
C65 C41 C56 C35 -1(3) . . . . ?
C48 C50 C57 C64 -3(3) . . . . ?
C16 C47 C58 C14 0(3) . . . . ?
C13 C14 C58 C47 -1(3) . . . . ?
C29 C36 C59 C71 -53(2) . . . . ?
C45 C52 C60 C46 -2(2) . . . . ?
C31 C46 C60 C52 2(2) . . . . ?
C43 C44 C61 C42 1(3) . . . . ?
C40 C42 C61 C44 3(3) . . . . ?
C82 C54 C62 C66 -166(2) . . . . ?
C32 N3 C63 C75 0(2) . . . . ?
Re2 N3 C63 C75 -178.9(15) . . . . ?
C53 C39 C64 C57 -3(3) . . . . ?
C50 C57 C64 C39 4(3) . . . . ?
C15 C34 C65 C41 4(3) . . . . ?
C56 C41 C65 C34 -2(3) . . . . ?
C54 C62 C66 P3 -101(2) . . . . ?
C13 P3 C66 C62 165.9(16) . . . . ?
C48 P3 C66 C62 57.9(17) . . . . ?
Re1 P3 C66 C62 -71.4(18) . . . . ?
C17 P4 C67 C71 -47.9(13) . . . . ?
C30 P4 C67 C71 59.9(14) . . . . ?
Re2 P4 C67 C71 -175.7(10) . . . . ?
C75 C68 C69 C32 2(3) . . . . ?
C37 C32 C69 C68 -177.6(18) . . . . ?
N3 C32 C69 C68 0(3) . . . . ?
N1 C18 C70 C74 5(2) . . . . ?
C55 C18 C70 C74 175.8(14) . . . . ?
C36 C59 C71 C67 -173.5(14) . . . . ?
P4 C67 C71 C59 -148.7(14) . . . . ?
C8 C22 C72 C76 3(2) . . . . ?
P1 C22 C72 C76 -179.4(15) . . . . ?
C19 C49 C74 C70 1(3) . . . . ?
C18 C70 C74 C49 -4(3) . . . . ?
N3 C63 C75 C68 2(3) . . . . ?
C69 C68 C75 C63 -3(3) . . . . ?
C12 C26 C76 C72 -2(4) . . . . ?
C22 C72 C76 C26 -1(3) . . . . ?
N2 C37 C77 C51 -6(2) . . . . ?
C32 C37 C77 C51 176.5(15) . . . . ?
C28 C51 C77 C37 5(3) . . . . ?
P2 C33 C78 C82 -118(3) . . . . ?
C80 C73 C79 C81 0.8(9) . . . . ?
C79 C73 C80 C55 -0.7(8) . . . . ?
N4 C55 C80 C73 0.3(6) . . . . ?
C18 C55 C80 C73 173.1(12) . . . . ?
C55 N4 C81 C79 0.1(3) . . . . ?
Re1 N4 C81 C79 168.3(7) . . . . ?
C73 C79 C81 N4 -0.5(6) . . . . ?
C33 C78 C82 C54 -174(3) . . . . ?
C62 C54 C82 C78 -46(5) . . . . ?

_refine_diff_density_max         3.212
_refine_diff_density_min         -1.698
_refine_diff_density_rms         0.149

_shelx_res_file                  
;
TITL ydkr_a.res in C2/c
    ydkr_a_sqd.res
    created by SHELXL-2018/3 at 22:20:36 on 09-Feb-2022
REM  Yadorkari-X generated
CELL 0.71073 29.0838 16.4902 38.9836 90.0000 94.9420 90.0000
ZERR 8.0 0.0011 0.0008 0.0011 0.0000 0.0030 0.0000
LATT 7
SYMM -X, +Y, 1/2-Z
REM  SPGR C2/c monoclinic
SFAC C H N O P Re F
UNIT 672 640 32 32 40 16 48
SIZE 0.03 0.03 0.01
TEMP -150.0
L.S. 50
FMAP 2
PLAN -20
ACTA
CONF
LIST 4
OMIT -10.000000 55.000000
OMIT    5    1    1
OMIT    5    1    2
OMIT   -5    1    7
OMIT    6    2    0
OMIT    5    1    3
OMIT   -5    9    1
OMIT    0    8    3
OMIT    2    0    2
OMIT   -9   11    5

FREE C83 C84
DFIX 1.85 0.02 Re2 C83
DFIX 1.85 0.02 Re2 C84
DFIX 1.30 0.02 C83 O3
FLAT 0.01 N4 C55 C81 C80 C73 C79
DANG 3.1 0.02 Re2 O3
ISOR 0.02 0.02 C83
ISOR 0.02 0.02 C55

WGHT    0.152900   26.647902
FVAR       0.41100
RE1   6    0.452106    0.675945    0.555798    11.00000    0.08961    0.09484 =
         0.05353    0.00757   -0.01163    0.03895
RE2   6    0.700332    0.772900    0.795100    11.00000    0.08387    0.15016 =
         0.06964   -0.01842   -0.00796   -0.03562
P1    5    0.522435    0.674847    0.594058    11.00000    0.08247    0.07522 =
         0.06582    0.00927   -0.00852    0.01865
P2    5    0.232717    0.812525    0.667560    11.00000    0.09312    0.18320 =
         0.07251    0.02613   -0.00189    0.05814
P3    5    0.384418    0.681540    0.516555    11.00000    0.10227    0.15329 =
         0.05264   -0.00320   -0.01485    0.06489
P4    5    0.637471    0.734744    0.753733    11.00000    0.08339    0.16785 =
         0.07228   -0.02350   -0.01100   -0.03166
O1    4    0.464746    0.496427    0.536704    11.00000    0.10024    0.07092 =
         0.07673   -0.01708   -0.00113    0.03312
O2    4    0.393452    0.635419    0.614737    11.00000    0.08211    0.12410 =
         0.05503   -0.00302   -0.00602    0.02953
P5    5    0.375722    0.340902    0.630530    11.00000    0.14817    0.15314 =
         0.21776   -0.00661    0.02565    0.01762
C1    1    0.578417    0.574958    0.637545    11.00000    0.07015    0.10076 =
         0.06104   -0.00469   -0.00624    0.01608
AFIX  43
H1    2    0.601202    0.615675    0.635781    11.00000   -1.20000
AFIX   0
C2    1    0.459182    0.566878    0.544229    11.00000    0.05061    0.10490 =
         0.03949    0.00730   -0.01234   -0.01178
C3    1    0.534681    0.581617    0.619859    11.00000    0.07408    0.07973 =
         0.05049    0.01025   -0.00489    0.01829
N1    3    0.492387    0.725078    0.515752    11.00000    0.11671    0.10259 =
         0.05595    0.03721    0.00544    0.04546
N2    3    0.748207    0.731669    0.758948    11.00000    0.06408    0.13151 =
         0.07338   -0.01520   -0.01888   -0.02608
C4    1    0.555704    0.450551    0.661175    11.00000    0.10095    0.07307 =
         0.04336    0.00627    0.00436    0.03953
AFIX  43
H4    2    0.563338    0.405214    0.675590    11.00000   -1.20000
AFIX   0
C5    1    0.415665    0.649334    0.592696    11.00000    0.07210    0.09333 =
         0.05150   -0.00493   -0.03225    0.02896
C6    1    0.587229    0.506739    0.657723    11.00000    0.09202    0.08181 =
         0.05132    0.00822   -0.01264    0.03303
AFIX  43
H6    2    0.616987    0.500173    0.669481    11.00000   -1.20000
AFIX   0
N3    3    0.716720    0.653159    0.808130    11.00000    0.10192    0.15101 =
         0.08879    0.03781   -0.02683   -0.07386
C7    1    0.501704    0.523729    0.623797    11.00000    0.06303    0.08736 =
         0.06911    0.01224    0.00191    0.02317
AFIX  43
H7    2    0.471612    0.529404    0.612492    11.00000   -1.20000
AFIX   0
C8    1    0.585606    0.615656    0.551491    11.00000    0.05291    0.12226 =
         0.10522    0.05109   -0.01916    0.00830
AFIX  43
H8    2    0.566753    0.568555    0.550996    11.00000   -1.20000
AFIX   0
C9    1    0.512931    0.455418    0.644874    11.00000    0.08680    0.06432 =
         0.07215    0.01547   -0.00584    0.02202
AFIX  43
H9    2    0.490844    0.413922    0.647485    11.00000   -1.20000
AFIX   0
N4    3    0.451731    0.809119    0.562683    11.00000    0.17514    0.04553 =
         0.04368   -0.00307   -0.00928    0.02502
C10   1    0.570209    0.570613    0.806511    11.00000    0.06491    0.16213 =
         0.08818   -0.03464    0.00440   -0.02790
AFIX  43
H10   2    0.562603    0.566965    0.829676    11.00000   -1.20000
AFIX   0
C11   1    0.409251    0.618192    0.455066    11.00000    0.08643    0.12551 =
         0.05710    0.00635   -0.01175    0.01940
AFIX  43
H11   2    0.407882    0.567818    0.466759    11.00000   -1.20000
AFIX   0
C12   1    0.624081    0.615800    0.532917    11.00000    0.08072    0.16495 =
         0.09574    0.03999    0.00242    0.03538
AFIX  43
H12   2    0.632202    0.570248    0.519795    11.00000   -1.20000
AFIX   0
C13   1    0.398582    0.691174    0.471343    11.00000    0.12230    0.12671 =
         0.03899   -0.00336   -0.01352    0.07484
C14   1    0.399904    0.763972    0.456166    11.00000    0.17022    0.14650 =
         0.06653    0.02060   -0.01295    0.06299
AFIX  43
H14   2    0.392841    0.812042    0.468075    11.00000   -1.20000
AFIX   0
C15   1    0.234594    0.904410    0.643788    11.00000    0.12371    0.19063 =
         0.05206    0.02962    0.02942    0.06393
C16   1    0.422098    0.621563    0.420797    11.00000    0.10496    0.10892 =
         0.07016    0.00443    0.00020    0.02791
AFIX  43
H16   2    0.429990    0.573660    0.409103    11.00000   -1.20000
AFIX   0
C17   1    0.604530    0.646089    0.764232    11.00000    0.06581    0.15523 =
         0.06852   -0.02150   -0.00799   -0.02682
C18   1    0.499029    0.804675    0.514928    11.00000    0.15856    0.07007 =
         0.07942    0.02266   -0.01015    0.05127
C19   1    0.510257    0.678151    0.492186    11.00000    0.08627    0.10646 =
         0.05234    0.02306   -0.00141    0.03886
AFIX  43
H19   2    0.505736    0.621110    0.492514    11.00000   -1.20000
AFIX   0
C20   1    0.552615    0.510375    0.781810    11.00000    0.05722    0.18109 =
         0.08496   -0.04565    0.00541   -0.01948
AFIX  43
H20   2    0.537058    0.462623    0.788031    11.00000   -1.20000
AFIX   0
C21   1    0.529312    0.755081    0.626196    11.00000    0.12653    0.04624 =
         0.07411    0.00906    0.00157    0.01859
AFIX  23
H21   2    0.560616    0.752218    0.638310    11.00000   -1.20000
H21A  2    0.525864    0.808561    0.614722    11.00000   -1.20000
AFIX   0
C22   1    0.573136    0.684281    0.571523    11.00000    0.09370    0.07578 =
         0.08069    0.03124   -0.00152    0.03063
C23   1    0.595883    0.628825    0.797685    11.00000    0.06411    0.17010 =
         0.08298   -0.05030    0.00535   -0.03089
AFIX  43
H23   2    0.609931    0.662409    0.815410    11.00000   -1.20000
AFIX   0
C24   1    0.584573    0.593665    0.738475    11.00000    0.07429    0.15997 =
         0.07509   -0.04328    0.01484   -0.03598
AFIX  43
H24   2    0.587918    0.603645    0.714818    11.00000   -1.20000
AFIX   0
C25   1    0.761888    0.777815    0.732312    11.00000    0.09263    0.16596 =
         0.06087    0.00255   -0.00932   -0.02843
AFIX  43
H25   2    0.748864    0.830499    0.729604    11.00000   -1.20000
AFIX   0
C26   1    0.649738    0.685554    0.534591    11.00000    0.17160    0.18123 =
         0.15928    0.09099    0.08388    0.04561
AFIX  43
H26   2    0.675578    0.687363    0.521272    11.00000   -1.20000
AFIX   0
C27   1    0.560586    0.528913    0.748419    11.00000    0.08192    0.18129 =
         0.06719   -0.04353    0.00664   -0.02933
AFIX  43
H27   2    0.548172    0.493156    0.730890    11.00000   -1.20000
AFIX   0
C28   1    0.791726    0.755747    0.709866    11.00000    0.11991    0.14973 =
         0.06610   -0.01754    0.01166   -0.02658
AFIX  43
H28   2    0.799471    0.790509    0.691803    11.00000   -1.20000
AFIX   0
C29   1    0.492654    0.746162    0.652587    11.00000    0.09202    0.08039 =
         0.07313   -0.01494   -0.01166    0.02324
AFIX  23
H29   2    0.462305    0.735475    0.639884    11.00000   -1.20000
H29A  2    0.500624    0.698372    0.667282    11.00000   -1.20000
AFIX   0
C30   1    0.657450    0.710255    0.710722    11.00000    0.07777    0.13996 =
         0.07848   -0.01356   -0.00155   -0.04257
C31   1    0.655885    0.776118    0.686758    11.00000    0.11498    0.13939 =
         0.11417   -0.03011    0.00911   -0.02791
AFIX  43
H31   2    0.641774    0.825845    0.692286    11.00000   -1.20000
AFIX   0
C32   1    0.750260    0.609182    0.790148    11.00000    0.08174    0.12880 =
         0.13090   -0.05054    0.00887   -0.02873
C33   1    0.213670    0.740224    0.634858    11.00000    0.09351    0.16122 =
         0.10629   -0.03857   -0.00491    0.05409
AFIX  23
H33   2    0.210279    0.686317    0.645530    11.00000   -1.20000
H33A  2    0.183122    0.756742    0.623919    11.00000   -1.20000
AFIX   0
C34   1    0.273595    0.947895    0.639999    11.00000    0.15745    0.17875 =
         0.05715    0.06135    0.02365    0.05281
AFIX  43
H34   2    0.301020    0.932898    0.653512    11.00000   -1.20000
AFIX   0
C35   1    0.194235    0.932512    0.624507    11.00000    0.15118    0.18761 =
         0.05476    0.01058    0.00200    0.07952
AFIX  43
H35   2    0.166298    0.903955    0.626804    11.00000   -1.20000
AFIX   0
C36   1    0.488072    0.821048    0.676121    11.00000    0.11052    0.09638 =
         0.12105   -0.03750   -0.02713    0.01285
AFIX  23
H36   2    0.478233    0.867955    0.661426    11.00000   -1.20000
H36A  2    0.463260    0.810169    0.691368    11.00000   -1.20000
AFIX   0
C37   1    0.765934    0.656763    0.762959    11.00000    0.07514    0.14268 =
         0.10216   -0.00664    0.00028   -0.01675
C38   1    0.183165    0.896606    0.712287    11.00000    0.09363    0.24881 =
         0.10196    0.08622    0.00262    0.08705
AFIX  43
H38   2    0.205780    0.936920    0.709212    11.00000   -1.20000
AFIX   0
C39   1    0.276590    0.523496    0.488799    11.00000    0.05316    0.32372 =
         0.07980   -0.02710   -0.00638    0.00558
AFIX  43
H39   2    0.252766    0.518563    0.470657    11.00000   -1.20000
AFIX   0
C40   1    0.148963    0.906888    0.737302    11.00000    0.10642    0.27438 =
         0.06821    0.03482    0.00928    0.09187
AFIX  43
H40   2    0.148777    0.954201    0.751194    11.00000   -1.20000
AFIX   0
C41   1    0.233848    1.037646    0.599306    11.00000    0.22396    0.17802 =
         0.06361    0.05132    0.03402    0.09065
AFIX  43
H41   2    0.233925    1.082839    0.584198    11.00000   -1.20000
AFIX   0
C42   1    0.118332    0.848681    0.740082    11.00000    0.09589    0.20043 =
         0.13111    0.05105    0.01407    0.04824
AFIX  43
H42   2    0.096628    0.852643    0.756875    11.00000   -1.20000
AFIX   0
C43   1    0.181086    0.821633    0.692201    11.00000    0.11321    0.14066 =
         0.07361    0.01085   -0.00741    0.07818
C44   1    0.147258    0.765758    0.694674    11.00000    0.08288    0.19755 =
         0.14214    0.07273    0.01035    0.03329
AFIX  43
H44   2    0.144493    0.718660    0.680614    11.00000   -1.20000
AFIX   0
C45   1    0.679241    0.641998    0.705157    11.00000    0.07032    0.17361 =
         0.07899   -0.01804   -0.00718   -0.00240
AFIX  43
H45   2    0.681304    0.601132    0.722398    11.00000   -1.20000
AFIX   0
C46   1    0.675454    0.767514    0.654512    11.00000    0.10975    0.17595 =
         0.08379   -0.02579    0.01431   -0.04949
AFIX  43
H46   2    0.674017    0.808610    0.637375    11.00000   -1.20000
AFIX   0
C47   1    0.422816    0.695589    0.405053    11.00000    0.14651    0.09057 =
         0.07080    0.01671    0.00096    0.03010
AFIX  43
H47   2    0.430811    0.698708    0.381971    11.00000   -1.20000
AFIX   0
C48   1    0.345311    0.592794    0.515734    11.00000    0.07294    0.24335 =
         0.05227   -0.02986   -0.01507    0.06125
C49   1    0.535072    0.712509    0.467595    11.00000    0.14983    0.09400 =
         0.07901    0.01500   -0.01083    0.03532
AFIX  43
H49   2    0.547117    0.678671    0.450795    11.00000   -1.20000
AFIX   0
C50   1    0.346601    0.537376    0.541017    11.00000    0.10261    0.19970 =
         0.06181   -0.00865   -0.01495   -0.01077
AFIX  43
H50   2    0.370073    0.541166    0.559464    11.00000   -1.20000
AFIX   0
C51   1    0.810549    0.679725    0.714475    11.00000    0.09914    0.22488 =
         0.10906   -0.02595    0.01350   -0.07751
AFIX  43
H51   2    0.831514    0.660400    0.698964    11.00000   -1.20000
AFIX   0
C52   1    0.699622    0.628525    0.673941    11.00000    0.10226    0.13012 =
         0.07080   -0.01199    0.00662   -0.01131
AFIX  43
H52   2    0.714212    0.578680    0.669249    11.00000   -1.20000
AFIX   0
C53   1    0.309291    0.588484    0.487142    11.00000    0.07750    0.31135 =
         0.07308   -0.04356   -0.01397    0.06152
AFIX  43
H53   2    0.307628    0.626230    0.468667    11.00000   -1.20000
AFIX   0
C54   1    0.270337    0.738689    0.546611    11.00000    0.16610    0.56308 =
         0.05362    0.02096   -0.00612    0.20240
AFIX  23
H54   2    0.270412    0.680142    0.540996    11.00000   -1.20000
H54A  2    0.256954    0.767646    0.525853    11.00000   -1.20000
AFIX   0
C55   1    0.482631    0.850970    0.543202    11.00000    0.17924    0.07831 =
         0.11275    0.00197    0.00561    0.07181
C56   1    0.192644    0.996348    0.603307    11.00000    0.22504    0.18556 =
         0.06743    0.04201    0.02610    0.10485
AFIX  43
H56   2    0.164416    1.013139    0.591335    11.00000   -1.20000
AFIX   0
C57   1    0.314503    0.474234    0.541079    11.00000    0.09062    0.24416 =
         0.08656   -0.03525   -0.00779   -0.02142
AFIX  43
H57   2    0.317025    0.434480    0.558779    11.00000   -1.20000
AFIX   0
C58   1    0.412052    0.766916    0.422134    11.00000    0.19801    0.14956 =
         0.08722    0.03446    0.00038    0.08544
AFIX  43
H58   2    0.412979    0.817579    0.410613    11.00000   -1.20000
AFIX   0
C59   1    0.531588    0.844737    0.698491    11.00000    0.14694    0.11867 =
         0.12467   -0.03253   -0.02540   -0.00846
AFIX  23
H59   2    0.554915    0.865041    0.683542    11.00000   -1.20000
H59A  2    0.524161    0.889385    0.714068    11.00000   -1.20000
AFIX   0
C60   1    0.697097    0.691856    0.650730    11.00000    0.11775    0.11352 =
         0.08317   -0.01431    0.00933   -0.03888
AFIX  43
H60   2    0.711444    0.683656    0.630016    11.00000   -1.20000
AFIX   0
C61   1    0.117826    0.782459    0.718728    11.00000    0.10656    0.22236 =
         0.13984    0.06682    0.01866    0.05824
AFIX  43
H61   2    0.094042    0.743914    0.721135    11.00000   -1.20000
AFIX   0
C62   1    0.318861    0.765426    0.553782    11.00000    0.12759    0.40216 =
         0.06458    0.02735   -0.00196    0.16259
AFIX  23
H62   2    0.334954    0.727379    0.570399    11.00000   -1.20000
H62A  2    0.319196    0.819649    0.564701    11.00000   -1.20000
AFIX   0
C63   1    0.699820    0.604744    0.833555    11.00000    0.08006    0.12152 =
         0.10273   -0.01059   -0.01926    0.00556
AFIX  43
H63   2    0.677402    0.629461    0.846498    11.00000   -1.20000
AFIX   0
C64   1    0.277903    0.470141    0.514265    11.00000    0.08951    0.32641 =
         0.09776   -0.04519    0.01687   -0.02125
AFIX  43
H64   2    0.254750    0.429601    0.514683    11.00000   -1.20000
AFIX   0
C65   1    0.275646    1.012119    0.617814    11.00000    0.16667    0.20240 =
         0.09657    0.04479    0.04496    0.05852
AFIX  43
H65   2    0.304036    1.038672    0.614904    11.00000   -1.20000
AFIX   0
C66   1    0.344989    0.769702    0.521978    11.00000    0.15298    0.20578 =
         0.06503    0.00232   -0.02971    0.11679
AFIX  23
H66   2    0.363486    0.820175    0.522885    11.00000   -1.20000
H66A  2    0.322465    0.772995    0.501485    11.00000   -1.20000
AFIX   0
F1    7    0.365967    0.252086    0.643510    11.00000    0.24588    0.13583 =
         0.32325    0.00977    0.13293   -0.02815
C67   1    0.592582    0.809092    0.744537    11.00000    0.16542    0.18489 =
         0.06911   -0.03357    0.00168   -0.04118
AFIX  23
H67   2    0.580489    0.826175    0.766385    11.00000   -1.20000
H67A  2    0.605908    0.857452    0.734064    11.00000   -1.20000
AFIX   0
C68   1    0.744019    0.494006    0.824017    11.00000    0.14384    0.19866 =
         0.11902    0.00251    0.02844   -0.00183
AFIX  43
H68   2    0.753788    0.440493    0.830005    11.00000   -1.20000
AFIX   0
C69   1    0.762851    0.532096    0.798581    11.00000    0.15669    0.11559 =
         0.16099   -0.01402    0.02910   -0.01147
AFIX  43
H69   2    0.785193    0.505166    0.786294    11.00000   -1.20000
AFIX   0
C70   1    0.525829    0.841410    0.491583    11.00000    0.18899    0.08676 =
         0.07590    0.02140    0.01256   -0.01938
AFIX  43
H70   2    0.532374    0.897845    0.492556    11.00000   -1.20000
AFIX   0
C71   1    0.551507    0.775803    0.719422    11.00000    0.11083    0.14959 =
         0.11250   -0.01633   -0.00752   -0.02665
AFIX  23
H71   2    0.562876    0.733593    0.704193    11.00000   -1.20000
H71A  2    0.527625    0.751350    0.732814    11.00000   -1.20000
AFIX   0
C72   1    0.602436    0.751628    0.572892    11.00000    0.13276    0.10445 =
         0.12163    0.02417    0.02714   -0.00247
AFIX  43
H72   2    0.595849    0.796651    0.586862    11.00000   -1.20000
AFIX   0
C73   1    0.472071    0.977532    0.573672    11.00000    0.23795    0.10426 =
         0.11366   -0.01198   -0.02416   -0.03731
AFIX  43
H73   2    0.478322    1.033297    0.578055    11.00000   -1.20000
AFIX   0
C74   1    0.542693    0.791650    0.466646    11.00000    0.12647    0.13842 =
         0.09679    0.04270    0.02220    0.02011
AFIX  43
H74   2    0.559504    0.814267    0.449120    11.00000   -1.20000
AFIX   0
C75   1    0.710554    0.530468    0.841949    11.00000    0.13961    0.16204 =
         0.16577    0.01915   -0.02938   -0.04922
AFIX  43
H75   2    0.696177    0.502622    0.859489    11.00000   -1.20000
AFIX   0
C76   1    0.641461    0.754010    0.553994    11.00000    0.14769    0.14874 =
         0.19276    0.03874    0.07281   -0.01021
AFIX  43
H76   2    0.661171    0.800008    0.554449    11.00000   -1.20000
AFIX   0
F3    7    0.385523    0.428885    0.617116    11.00000    0.24070    0.13406 =
         0.31022    0.07896    0.05427   -0.01506
C77   1    0.799239    0.630285    0.741755    11.00000    0.09973    0.17391 =
         0.13216   -0.03795    0.00860   -0.05704
AFIX  43
H77   2    0.814044    0.579396    0.745771    11.00000   -1.20000
AFIX   0
F4    7    0.321930    0.352468    0.624696    11.00000    0.13460    0.18713 =
         0.54991    0.01609    0.07731    0.00674
C78   1    0.248151    0.734493    0.607395    11.00000    0.13356    0.25148 =
         0.09083   -0.03791   -0.03309    0.02323
AFIX  23
H78   2    0.274787    0.769206    0.615217    11.00000   -1.20000
H78A  2    0.259615    0.677949    0.607657    11.00000   -1.20000
AFIX   0
F6    7    0.428174    0.315517    0.633258    11.00000    0.15964    0.37338 =
         0.93326    0.11832   -0.13612   -0.08476
C79   1    0.439817    0.933916    0.593680    11.00000    0.35439    0.11825 =
         0.09667    0.03543    0.03795    0.12088
AFIX  43
H79   2    0.424787    0.961673    0.610914    11.00000   -1.20000
AFIX   0
C80   1    0.493008    0.938139    0.548863    11.00000    0.28313    0.13473 =
         0.10388   -0.00897   -0.02499    0.11445
AFIX  43
H80   2    0.513833    0.965666    0.535414    11.00000   -1.20000
AFIX   0
F8    7    0.381684    0.298525    0.597084    11.00000    0.56494    0.34879 =
         0.36643   -0.15746    0.33753   -0.05856
F9    7    0.378490    0.371463    0.667392    11.00000    0.81696    0.54834 =
         0.11195    0.01043   -0.02590   -0.30342
C81   1    0.430479    0.847805    0.587384    11.00000    0.15249    0.09462 =
         0.09416   -0.03050   -0.01662    0.06327
AFIX  43
H81   2    0.409666    0.819425    0.600553    11.00000   -1.20000
AFIX   0
C82   1    0.237013    0.752288    0.576731    11.00000    0.11871    0.50971 =
         0.08658   -0.04649   -0.01550    0.05612
AFIX  23
H82   2    0.228852    0.810584    0.576361    11.00000   -1.20000
H82A  2    0.208181    0.722308    0.569894    11.00000   -1.20000
AFIX   0
O3    4    0.688424    0.942260    0.768399    11.00000    0.16036    0.19177 =
         0.12765   -0.05208    0.01658    0.01734
C83   1    0.691837    0.864149    0.779888    11.00000    0.09998    0.21605 =
         0.13488   -0.15430   -0.04737    0.06249
C84   1    0.659820    0.792005    0.826953    11.00000    0.20835    0.18717 =
         0.07331    0.05974   -0.07530   -0.13382
O4    4    0.631282    0.810359    0.848880    11.00000    0.13915    0.16510 =
         0.07789    0.00287   -0.00443   -0.04535

HKLF 4 1 1 0 0 0 1 0 0 0 1


REM  ydkr_a.res in C2/c
REM wR2 = 0.2719, GooF = S = 1.073, Restrained GooF = 1.082 for all data
REM R1 = 0.0894 for 9155 Fo > 4sig(Fo) and 0.1410 for all 16375 data
REM 946 parameters refined using 19 restraints

END

WGHT      0.1531     26.7911

REM Highest difference peak  3.212,  deepest hole -1.698,  1-sigma level  0.149
Q1    1   0.6823  0.8195  0.7933  11.00000  0.05    3.21
Q2    1   0.6990  0.7692  0.8167  11.00000  0.05    2.33
Q3    1   0.4306  0.6380  0.5518  11.00000  0.05    2.19
Q4    1   0.4411  0.7188  0.5607  11.00000  0.05    2.05
Q5    1   0.4533  0.6760  0.5339  11.00000  0.05    1.77
Q6    1   0.4751  0.6545  0.5524  11.00000  0.05    1.45
Q7    1   0.7256  0.7861  0.7955  11.00000  0.05    1.38
Q8    1   0.4490  0.8205  0.5331  11.00000  0.05    1.28
Q9    1   0.6808  0.9032  0.7911  11.00000  0.05    0.88
Q10   1   0.3571  0.1752  0.6495  11.00000  0.05    0.84
Q11   1   0.3753  0.6274  0.5110  11.00000  0.05    0.83
Q12   1   0.2471  0.8798  0.6687  11.00000  0.05    0.83
Q13   1   0.3480  0.3128  0.5992  11.00000  0.05    0.80
Q14   1   0.7423  0.7278  0.7853  11.00000  0.05    0.79
Q15   1   0.7011  0.6002  0.7983  11.00000  0.05    0.76
Q16   1   0.7119  0.7619  0.7663  11.00000  0.05    0.73
Q17   1   0.2313  0.8025  0.6442  11.00000  0.05    0.67
Q18   1   0.7193  0.6730  0.7918  11.00000  0.05    0.65
Q19   1   0.4228  0.3156  0.6233  11.00000  0.05    0.62
Q20   1   0.4406  0.9451  0.5633  11.00000  0.05    0.61
;
_shelx_res_checksum              4841

_shelx_hkl_file                  
;
   0   0   6    2461     107                                                         342  149.96    0.00  1.0000
   0   0  -6    2553      86                                                         307  149.96    0.00  1.0000
   0   0   8   61967    4438                                                       71966  -43.53    0.00  1.0000
   0   0  -8   61959    4437                                                       71957  -43.53    0.00  1.0000
   0   0 -10   17462    2197                                                       34967 -122.07    0.00  1.0000
   0   0  10   18322    2199                                                       36179 -122.07    0.00  1.0000
   0   0 -12  100977    6713                                                      110920  -34.16    0.00  1.0000
   0   0  12   96996    6714                                                      106746  -34.16    0.00  1.0000
   0   0 -14    5861     279                                                        4072  -29.61    0.00  1.0000
   0   0 -14    4166     255                                                        2681  -29.61    0.00  1.0000
   0   0  14    5729     298                                                        3962  -29.61    0.00  1.0000
   0   0  14    6657     298                                                        4741  -29.61    0.00  1.0000
   0   0  16    1569     243                                                        1884    8.73    0.00  1.0000
   0   0 -16    1699     173                                                        2027    8.73    0.00  1.0000
   0   0  16    1510     155                                                        1820    8.73    0.00  1.0000
   0   0 -16    1224     212                                                        1504    8.73    0.00  1.0000
   0   0  16    1238     237                                                        1520    8.73    0.00  1.0000
   0   0  18    3555     322                                                        3565    0.19    0.00  1.0000
   0   0 -18    3382     263                                                        3392    0.19    0.00  1.0000
   0   0  18    3444     249                                                        3454    0.19    0.00  1.0000
   0   0 -18    3574     288                                                        3584    0.19    0.00  1.0000
   0   0  18    4005     322                                                        4016    0.19    0.00  1.0000
   0   0  20   67755    4346                                                       68952    5.13    0.00  1.0000
   0   0 -20   69018    4349                                                       70226    5.13    0.00  1.0000
   0   0 -20   68532    4354                                                       69736    5.13    0.00  1.0000
   0   0  20   70397    4356                                                       71617    5.13    0.00  1.0000
   0   0  20   72379    4358                                                       73616    5.13    0.00  1.0000
   0   0  22   15246     794                                                       12744   23.70    0.00  1.0000
   0   0  22   14987     829                                                       12507   23.70    0.00  1.0000
   0   0  22   13907     824                                                       11522   23.70    0.00  1.0000
   0   0 -22   14170     818                                                       11762   23.70    0.00  1.0000
   0   0 -22   16015     801                                                       13448   23.70    0.00  1.0000
   0   0 -24    7209     521                                                        7311    1.34    0.00  1.0000
   0   0  24    9100     563                                                        9215    1.34    0.00  1.0000
   0   0  24    7162     511                                                        7264    1.34    0.00  1.0000
   0   0 -24    8864     552                                                        8977    1.34    0.00  1.0000
   0   0  24    8165     564                                                        8274    1.34    0.00  1.0000
   0   0  26   30915    2073                                                       30812    0.66    0.00  1.0000
   0   0  26   33060    2076                                                       32954    0.66    0.00  1.0000
   0   0  26   34390    2057                                                       34282    0.66    0.00  1.0000
   0   0 -26   33364    2061                                                       33257    0.66    0.00  1.0000
   0   0  28   16492    1126                                                       17048   -4.81    0.00  1.0000
   0   0 -28   16256    1100                                                       16808   -4.81    0.00  1.0000
   0   0  28   17945    1099                                                       18525   -4.81    0.00  1.0000
   0   0  28   15979    1125                                                       16526   -4.81    0.00  1.0000
   0   0  30     754     311                                                         986   -8.79    0.00  1.0000
   0   0 -30     364     203                                                         530   -8.79    0.00  1.0000
   0   0  30     436     190                                                         616   -8.79    0.00  1.0000
   0   0  30     616     310                                                         827   -8.79    0.00  1.0000
   0   0  32    4388     428                                                        4614   -3.76    0.00  1.0000
   0   0  32    3639     421                                                        3845   -3.76    0.00  1.0000
   0   0  32    3688     323                                                        3895   -3.76    0.00  1.0000
   0   0 -32    3599     335                                                        3804   -3.76    0.00  1.0000
   0   0  34    6994     590                                                        7148    2.08    0.00  1.0000
   0   0  34    7349     519                                                        7507    2.08    0.00  1.0000
   0   0  34    7184     530                                                        7340    2.08    0.00  1.0000
   0   0 -34    7820     534                                                        7983    2.08    0.00  1.0000
   0   0  36       0     262                                                        -279   -0.38    0.00  1.0000
   0   0  36       2     207                                                           2   -0.38    0.00  1.0000
   0   0 -36      51     231                                                          53   -0.38    0.00  1.0000
   0   0  38     557     239                                                         578    1.04    0.00  1.0000
   0   0 -38     374     257                                                         391    1.04    0.00  1.0000
   0   0 -40     109     284                                                         110    0.16    0.00  1.0000
   0   0  40      16     250                                                          17    0.16    0.00  1.0000
   0   0 -42    1801     319                                                        1721    2.16    0.00  1.0000
   0   0  42    1170     290                                                        1106    2.16    0.00  1.0000
   0   0  44      49     293                                                          10    8.59    0.00  1.0000
   0   0 -44     182     322                                                          94    8.59    0.00  1.0000
   0   0  46    2890     392                                                        3000   -2.28    0.00  1.0000
   0   0 -46    4069     426                                                        4199   -2.28    0.00  1.0000
   0  -2   0   84735     395                                                        -162  647.81    0.00  1.0000
   0   2   0  883994     508                                                      421989  647.81    0.00  1.0000
   0  -2   1   13005     231                                                        2938 -374.42    0.00  1.0000
   0   2  -1   10903     229                                                        4074 -374.42    0.00  1.0000
   0  -2   2   12748     859                                                       13851   10.67    0.00  1.0000
   0  -2   3   35151    2976                                                       48267  -72.43    0.00  1.0000
   0  -2  -4   39232    4730                                                       76626 -175.45    0.00  1.0000
   0  -2   4   42073    4731                                                       80497 -175.14    0.00  1.0000
   0   2  -4   36814    4731                                                       73155 -175.14    0.00  1.0000
   0  -2   5   95628    4997                                                       84576   41.07    0.00  1.0000
   0  -2  -5   89925    4995                                                       79240  -40.98    0.00  1.0000
   0   2  -5   91070    4996                                                       80293   41.07    0.00  1.0000
   0  -2   6    9494    1539                                                       25843  141.03    0.00  1.0000
   0   2  -6    9594    1540                                                       26007  141.03    0.00  1.0000
   0  -2  -6    8037    1538                                                       23370  140.82    0.00  1.0000
   0   2  -7    4912     799                                                       15030 -117.54    0.00  1.0000
   0  -2   7    4273     798                                                       13892 -117.54    0.00  1.0000
   0   2   7    3371     792                                                       12230  117.64    0.00  1.0000
   0  -2  -7    2987     792                                                       11485  117.64    0.00  1.0000
   0  -2  -8   98272    7224                                                      113458   52.17    0.00  1.0000
   0   2  -8  103946    7226                                                      119575   52.26    0.00  1.0000
   0  -2   8  102215    7226                                                      117717   52.26    0.00  1.0000
   0   2   8  103531    7225                                                      119103   52.17    0.00  1.0000
   0  -2   9     184     176                                                        1800  -66.16    0.00  1.0000
   0   2  -9     184     158                                                        1799  -66.16    0.00  1.0000
   0  -2  -9     258     160                                                        2031   66.25    0.00  1.0000
   0   2   9     132     140                                                        1621   66.25    0.00  1.0000
   0   2 -10    3139     317                                                        4810  -29.85    0.00  1.0000
   0   2  10    2889     304                                                        4501  -29.88    0.00  1.0000
   0  -2 -10    3122     310                                                        4791  -29.88    0.00  1.0000
   0  -2 -10    2881     318                                                        4491  -29.88    0.00  1.0000
   0  -2  10    3117     324                                                        4783  -29.85    0.00  1.0000
   0  -2  11    5446     406                                                        5813    5.59    0.00  1.0000
   0  -2 -11    6254     392                                                        6633   -5.39    0.00  1.0000
   0  -2 -11    6027     393                                                        6399   -5.39    0.00  1.0000
   0  -2  11    4694     417                                                        5035    5.59    0.00  1.0000
   0   2  11    5315     383                                                        5664   -5.39    0.00  1.0000
   0   2 -11    5491     398                                                        5859    5.59    0.00  1.0000
   0  -2 -12   25738    1519                                                       24256  -10.54    0.00  1.0000
   0  -2  12   24922    1530                                                       23449  -10.65    0.00  1.0000
   0   2  12   26010    1518                                                       24520  -10.54    0.00  1.0000
   0  -2 -12   26820    1522                                                       25307  -10.54    0.00  1.0000
   0  -2  12   25710    1526                                                       24214  -10.65    0.00  1.0000
   0   2 -12   26507    1524                                                       24987  -10.65    0.00  1.0000
   0   2  13    4746     310                                                        4455    4.85    0.00  1.0000
   0  -2  13    4916     360                                                        4611   -5.00    0.00  1.0000
   0  -2  13    4836     340                                                        4534   -5.00    0.00  1.0000
   0   2 -13    4986     333                                                        4679   -5.00    0.00  1.0000
   0  -2 -13    5316     314                                                        5008    4.85    0.00  1.0000
   0  -2 -13    4785     328                                                        4493    4.85    0.00  1.0000
   0  -2 -14   22342    1361                                                       21939    3.03    0.00  1.0000
   0  -2  14   21273    1369                                                       20893    2.92    0.00  1.0000
   0  -2 -14   21877    1369                                                       21478    3.03    0.00  1.0000
   0   2  14   23784    1360                                                       23368    3.03    0.00  1.0000
   0  -2  14   21610    1378                                                       21227    2.92    0.00  1.0000
   0   2 -14   21629    1368                                                       21246    2.92    0.00  1.0000
   0  -2  15   30162    1936                                                       31973   11.50    0.00  1.0000
   0   2  15   31810    1920                                                       33670  -11.51    0.00  1.0000
   0  -2 -15   27057    1926                                                       28775  -11.51    0.00  1.0000
   0  -2  15   27743    1927                                                       29481   11.50    0.00  1.0000
   0   2 -15   28366    1926                                                       30123   11.50    0.00  1.0000
   0  -2 -16    6383     400                                                        5451   13.57    0.00  1.0000
   0  -2  16    5380     430                                                        4525   13.62    0.00  1.0000
   0   2  16    7491     375                                                        6479   13.57    0.00  1.0000
   0  -2  16    5743     400                                                        4858   13.62    0.00  1.0000
   0  -2  17     831     215                                                        1302   16.37    0.00  1.0000
   0  -2  17    1166     273                                                        1715   16.37    0.00  1.0000
   0  -2 -17    1123     215                                                        1662  -16.35    0.00  1.0000
   0   2  17    1064     162                                                        1590  -16.35    0.00  1.0000
   0  -2  18      43     198                                                          32   -2.21    0.00  1.0000
   0  -2  18     268     251                                                         240   -2.21    0.00  1.0000
   0   2  18       1     132                                                         -63   -2.01    0.00  1.0000
   0  -2 -18     182     169                                                         161   -2.01    0.00  1.0000
   0   2  19    1235     151                                                        1029   -6.98    0.00  1.0000
   0  -2 -19     846     194                                                         677   -6.98    0.00  1.0000
   0  -2  19     893     212                                                         721    6.89    0.00  1.0000
   0  -2  19     496     258                                                         370    6.89    0.00  1.0000
   0  -2  20   27197    1590                                                       26393    5.51    0.00  1.0000
   0  -2 -20   27797    1576                                                       27030    5.20    0.00  1.0000
   0   2  20   28774    1569                                                       27994    5.20    0.00  1.0000
   0  -2  20   24411    1558                                                       23649    5.51    0.00  1.0000
   0  -2  20   26510    1578                                                       25716    5.51    0.00  1.0000
   0   2  21   12627     723                                                       12710    0.82    0.00  1.0000
   0   2 -21   12340     726                                                       12426   -0.86    0.00  1.0000
   0  -2  21   10892     761                                                       10973   -0.86    0.00  1.0000
   0  -2  21   10856     743                                                       10936   -0.86    0.00  1.0000
   0  -2 -21   10949     740                                                       11026    0.82    0.00  1.0000
   0  -2  21   10572     708                                                       10651   -0.86    0.00  1.0000
   0  -2  22   14088    1077                                                       15318   11.34    0.00  1.0000
   0  -2  22   14178    1036                                                       15411   11.34    0.00  1.0000
   0   2 -22   17114    1053                                                       18466   11.34    0.00  1.0000
   0  -2  22   15238    1063                                                       16516   11.34    0.00  1.0000
   0  -2 -22   15269    1061                                                       16555   11.40    0.00  1.0000
   0   2  22   17896    1050                                                       19286   11.40    0.00  1.0000
   0  -2 -23   19429    1150                                                       19014   -3.36    0.00  1.0000
   0  -2  23   18536    1165                                                       18125    3.41    0.00  1.0000
   0   2 -23   17150    1139                                                       16755    3.41    0.00  1.0000
   0  -2  23   18435    1126                                                       18025    3.41    0.00  1.0000
   0  -2  23   18074    1152                                                       17668    3.41    0.00  1.0000
   0   2  23   19799    1138                                                       19380   -3.36    0.00  1.0000
   0   2  24    1287     183                                                        1466   -5.46    0.00  1.0000
   0  -2  24    1142     242                                                        1305   -5.26    0.00  1.0000
   0   2 -24     769     197                                                         904   -5.26    0.00  1.0000
   0  -2  24    1282     142                                                        1454   -5.26    0.00  1.0000
   0  -2 -24    1664     234                                                        1867   -5.46    0.00  1.0000
   0  -2  24    1510     288                                                        1696   -5.26    0.00  1.0000
   0  -2 -25    1188     246                                                        1224    1.16    0.00  1.0000
   0   2  25    1906     196                                                        1951    1.16    0.00  1.0000
   0   2 -25    1285     212                                                        1327   -1.29    0.00  1.0000
   0  -2  25    1360     263                                                        1403   -1.29    0.00  1.0000
   0  -2  25    1579     157                                                        1625   -1.29    0.00  1.0000
   0  -2  25    1328     294                                                        1370   -1.29    0.00  1.0000
   0   2  26   22809    1274                                                       23698    6.52    0.00  1.0000
   0  -2 -26   19674    1287                                                       20501    6.52    0.00  1.0000
   0   2 -26   20539    1277                                                       21379    6.49    0.00  1.0000
   0  -2  26   19326    1287                                                       20141    6.49    0.00  1.0000
   0  -2  26   17984    1259                                                       18771    6.49    0.00  1.0000
   0  -2  26   17418    1297                                                       18192    6.49    0.00  1.0000
   0  -2  27     349     130                                                         387   -2.22    0.00  1.0000
   0  -2  27     584     262                                                         633   -2.22    0.00  1.0000
   0  -2 -27     534     252                                                         581    2.22    0.00  1.0000
   0   2 -27       1     200                                                        -123   -2.22    0.00  1.0000
   0   2  27     421     182                                                         463    2.22    0.00  1.0000
   0  -2  27     402     304                                                         443   -2.22    0.00  1.0000
   0  -2 -28    4407     405                                                        5026   10.11    0.00  1.0000
   0   2  28    4419     356                                                        5039   10.11    0.00  1.0000
   0   2 -28    4386     374                                                        4995    9.98    0.00  1.0000
   0  -2  28    4121     443                                                        4712    9.98    0.00  1.0000
   0  -2  28    4049     328                                                        4635    9.98    0.00  1.0000
   0  -2  28    3909     410                                                        4485    9.98    0.00  1.0000
   0  -2  29    1871     354                                                        1766   -2.78    0.00  1.0000
   0   2  29    2205     232                                                        2086    2.88    0.00  1.0000
   0  -2 -29    1837     311                                                        1729    2.88    0.00  1.0000
   0  -2  29    1969     187                                                        1861   -2.78    0.00  1.0000
   0  -2 -29    2548     236                                                        2420    2.88    0.00  1.0000
   0  -2  29    1850     312                                                        1745   -2.78    0.00  1.0000
   0   2 -29    2495     258                                                        2373   -2.78    0.00  1.0000
   0  -2  30     221     288                                                         199    2.09    0.00  1.0000
   0  -2  30       1     337                                                        -268    2.09    0.00  1.0000
   0   2  30       1     192                                                         -62    2.27    0.00  1.0000
   0  -2 -30       1     198                                                        -194    2.27    0.00  1.0000
   0  -2  30     115     141                                                          99    2.09    0.00  1.0000
   0   2  30       1     338                                                         -11    2.27    0.00  1.0000
   0  -2 -30       1     287                                                        -485    2.27    0.00  1.0000
   0   2 -30     421     212                                                         390    2.09    0.00  1.0000
   0  -2  31    5445     345                                                        5586    2.14    0.00  1.0000
   0  -2  31    6101     444                                                        6250    2.14    0.00  1.0000
   0  -2 -31    6337     384                                                        6504   -2.34    0.00  1.0000
   0  -2  31    6107     370                                                        6257    2.14    0.00  1.0000
   0   2  31    3600     315                                                        3726   -2.34    0.00  1.0000
   0   2  31    6560     483                                                        6730   -2.34    0.00  1.0000
   0   2  31    6702     381                                                        6873   -2.34    0.00  1.0000
   0  -2  31    6210     477                                                        6361    2.14    0.00  1.0000
   0   2 -31    6853     397                                                        7011    2.14    0.00  1.0000
   0  -2  32    1529     329                                                        1439   -2.64    0.00  1.0000
   0  -2  32    1450     211                                                        1362   -2.64    0.00  1.0000
   0  -2  32    1511     182                                                        1421   -2.64    0.00  1.0000
   0   2  32     817     371                                                         753   -2.58    0.00  1.0000
   0  -2  32    1840     372                                                        1741   -2.64    0.00  1.0000
   0   2 -32    1345     256                                                        1260   -2.64    0.00  1.0000
   0   2  32    1548     224                                                        1459   -2.58    0.00  1.0000
   0  -2 -32    1647     235                                                        1555   -2.58    0.00  1.0000
   0   2 -33    1310     267                                                        1404    2.88    0.00  1.0000
   0  -2  33    1399     349                                                        1496    2.88    0.00  1.0000
   0  -2  33    1355     192                                                        1451    2.88    0.00  1.0000
   0  -2  33    1289     215                                                        1383    2.88    0.00  1.0000
   0  -2 -33    1957     251                                                        2063   -2.66    0.00  1.0000
   0   2  33     903     229                                                         975   -2.66    0.00  1.0000
   0   2  33    1317     380                                                        1404   -2.66    0.00  1.0000
   0  -2  33    1291     383                                                        1385    2.88    0.00  1.0000
   0  -2 -34    6744     448                                                        6864   -1.64    0.00  1.0000
   0  -2  34    4982     548                                                        5095   -1.79    0.00  1.0000
   0   2 -34    6545     470                                                        6674   -1.79    0.00  1.0000
   0  -2  34    5383     413                                                        5500   -1.79    0.00  1.0000
   0   2  34    5427     547                                                        5535   -1.64    0.00  1.0000
   0   2  34    6111     441                                                        6226   -1.64    0.00  1.0000
   0  -2  34    5330     525                                                        5446   -1.79    0.00  1.0000
   0  -2  34    6036     435                                                        6160   -1.79    0.00  1.0000
   0  -2 -35     426     234                                                         470   -2.38    0.00  1.0000
   0  -2  35     311     207                                                         349    2.37    0.00  1.0000
   0  -2  35     338     176                                                         377    2.37    0.00  1.0000
   0  -2  35     528     357                                                         577    2.37    0.00  1.0000
   0   2 -35     107     256                                                         130    2.37    0.00  1.0000
   0   2  35     769     221                                                         828   -2.38    0.00  1.0000
   0   2  36     226     220                                                         289   -4.51    0.00  1.0000
   0   2 -36       4     268                                                        -260   -4.69    0.00  1.0000
   0  -2 -36      17     234                                                          37   -4.51    0.00  1.0000
   0  -2  36       4     210                                                        -187   -4.69    0.00  1.0000
   0  -2 -37     375     249                                                         437    3.53    0.00  1.0000
   0   2 -37     476     275                                                         546   -3.56    0.00  1.0000
   0   2  37     520     240                                                         593    3.53    0.00  1.0000
   0  -2  37     113     233                                                         149   -3.56    0.00  1.0000
   0   2 -38    1321     284                                                        1287    1.07    0.00  1.0000
   0   2  38     908     244                                                         877    1.16    0.00  1.0000
   0  -2 -38     559     261                                                         535    1.16    0.00  1.0000
   0  -2  38    1178     259                                                        1146    1.07    0.00  1.0000
   0   2 -39     725     291                                                         695    1.29    0.00  1.0000
   0  -2  39    1078     294                                                        1041    1.29    0.00  1.0000
   0  -2 -39     409     264                                                         387   -1.26    0.00  1.0000
   0   2  39     397     254                                                         375   -1.26    0.00  1.0000
   0  -2 -40     139     271                                                         138    0.11    0.00  1.0000
   0  -2  40     497     272                                                         496    0.06    0.00  1.0000
   0   2  40     219     261                                                         218    0.11    0.00  1.0000
   0   2 -40     213     294                                                         212    0.06    0.00  1.0000
   0  -2 -41     163     277                                                         245    6.65    0.00  1.0000
   0   2  41     483     261                                                         618    6.65    0.00  1.0000
   0  -2  41     576     272                                                         724   -6.70    0.00  1.0000
   0   2 -41       9     298                                                        -258   -6.70    0.00  1.0000
   0  -2  42     846     289                                                         958    4.20    0.00  1.0000
   0  -2 -42    1464     308                                                        1609    4.16    0.00  1.0000
   0   2  42    1043     288                                                        1166    4.16    0.00  1.0000
   0   2 -42    1868     323                                                        2033    4.20    0.00  1.0000
   0   2  43      96     288                                                         117    2.34    0.00  1.0000
   0   2 -43     610     306                                                         661   -2.33    0.00  1.0000
   0  -2 -43     454     297                                                         499    2.34    0.00  1.0000
   0  -2  43       1     273                                                         -88   -2.33    0.00  1.0000
   0   2  44       0     293                                                         -18    0.45    0.00  1.0000
   0  -2  44      58     274                                                          55    0.52    0.00  1.0000
   0  -2 -44     120     301                                                         116    0.45    0.00  1.0000
   0   2 -44       0     317                                                         -84    0.52    0.00  1.0000
   0   2  45       0     314                                                        -432   -1.22    0.00  1.0000
   0   2 -45       0     334                                                        -413    1.12    0.00  1.0000
   0  -2  45     271     282                                                         288    1.12    0.00  1.0000
   0  -2 -45       0     323                                                        -312   -1.22    0.00  1.0000
   0  -4   0   57538    7579                                                      116397  225.62    0.00  1.0000
   0  -4   0   65851    7578                                                      128103  225.62    0.00  1.0000
   0   4  -1   19323    1867                                                       32906  -94.37    0.00  1.0000
   0  -4   1   16619    1863                                                       29347  -94.37    0.00  1.0000
   0   4  -1   14827    1862                                                       26948  -94.37    0.00  1.0000
   0  -4  -1   19394    1865                                                       33004   94.40    0.00  1.0000
   0  -4  -1   14860    1862                                                       26997   94.40    0.00  1.0000
   0  -4   1   22130    1868                                                       36540  -94.37    0.00  1.0000
   0   4  -2   19984    1172                                                       19694    2.31    0.00  1.0000
   0  -4  -2   15816    1168                                                       15564    2.26    0.00  1.0000
   0   4  -2   21047    1167                                                       20749    2.31    0.00  1.0000
   0  -4   2   18290    1172                                                       18013    2.31    0.00  1.0000
   0  -4   2   19910    1167                                                       19621    2.31    0.00  1.0000
   0   4  -3   85210    5591                                                       94694   35.34    0.00  1.0000
   0  -4   3   82548    5591                                                       91886   35.34    0.00  1.0000
   0   4  -3   78164    5588                                                       87258   35.34    0.00  1.0000
   0   4  -4    1020     163                                                        1510   15.52    0.00  1.0000
   0   4  -4    1250     175                                                        1787   15.52    0.00  1.0000
   0  -4   4    1188     189                                                        1713   15.52    0.00  1.0000
   0   4  -5   91898    5383                                                       88303  -13.37    0.00  1.0000
   0  -4   5   89800    5383                                                       86247  -13.37    0.00  1.0000
   0   4   6    3342     415                                                        6871   56.01    0.00  1.0000
   0  -4   6    2790     431                                                        6056   55.83    0.00  1.0000
   0   4  -6    2802     422                                                        6074   55.83    0.00  1.0000
   0   4  -7      92     145                                                        -137  -21.31    0.00  1.0000
   0  -4   7      92     162                                                         -48  -21.31    0.00  1.0000
   0   4   7      91     113                                                         -12   21.28    0.00  1.0000
   0  -4   8     716     188                                                        1394  -23.73    0.00  1.0000
   0  -4   8     722     220                                                        1402  -23.73    0.00  1.0000
   0   4  -8     792     171                                                        1499  -23.73    0.00  1.0000
   0   4   8     839     150                                                        1568  -23.86    0.00  1.0000
   0   4  -9   10644     665                                                       11287    6.86    0.00  1.0000
   0   4   9    8930     661                                                        9559   -7.31    0.00  1.0000
   0  -4   9   10608     672                                                       11250    6.86    0.00  1.0000
   0  -4   9    9303     686                                                        9905    6.86    0.00  1.0000
   0   4 -10    5106     394                                                        5426    5.02    0.00  1.0000
   0  -4  10    5754     406                                                        6093    5.02    0.00  1.0000
   0  -4 -10    5555     382                                                        5886    4.98    0.00  1.0000
   0   4  10    5894     388                                                        6235    4.98    0.00  1.0000
   0   4  10    5298     381                                                        5622    4.98    0.00  1.0000
   0   4  11   31042    1995                                                       29564   -9.51    0.00  1.0000
   0  -4  11   34778    2002                                                       33232    9.39    0.00  1.0000
   0   4  11   34911    1995                                                       33342   -9.51    0.00  1.0000
   0   4 -11   34351    1999                                                       32815    9.39    0.00  1.0000
   0  -4 -11   34262    1995                                                       32708   -9.51    0.00  1.0000
   0  -4 -12    9550     520                                                        8581   11.40    0.00  1.0000
   0   4 -12    9304     538                                                        8343   11.46    0.00  1.0000
   0  -4 -12    8000     519                                                        7116   11.40    0.00  1.0000
   0   4  12    9292     526                                                        8337   11.40    0.00  1.0000
   0   4  12    9439     520                                                        8476   11.40    0.00  1.0000
   0  -4  12    8951     541                                                        8009   11.46    0.00  1.0000
   0   4 -13    3805     334                                                        3973   -3.02    0.00  1.0000
   0  -4 -13    4807     306                                                        4991    2.96    0.00  1.0000
   0  -4 -13    4623     312                                                        4803    2.96    0.00  1.0000
   0   4  13    4292     303                                                        4466    2.96    0.00  1.0000
   0   4  13    4780     318                                                        4963    2.96    0.00  1.0000
   0  -4  13    3953     338                                                        4124   -3.02    0.00  1.0000
   0  -4 -13    3238     308                                                        3389    2.96    0.00  1.0000
   0  -4 -14    4064     293                                                        4172    1.88    0.00  1.0000
   0   4 -14    4042     316                                                        4146    1.83    0.00  1.0000
   0  -4 -14    3565     296                                                        3666    1.88    0.00  1.0000
   0   4  14    4087     289                                                        4195    1.88    0.00  1.0000
   0  -4  14    3943     317                                                        4046    1.83    0.00  1.0000
   0   4  14    4307     306                                                        4418    1.88    0.00  1.0000
   0  -4 -14    4008     287                                                        4115    1.88    0.00  1.0000
   0  -4 -15    7505     508                                                        7931    5.52    0.00  1.0000
   0   4  15    8086     522                                                        8528    5.52    0.00  1.0000
   0   4 -15    7320     515                                                        7740   -5.51    0.00  1.0000
   0  -4  15    7545     524                                                        7971   -5.51    0.00  1.0000
   0   4  15    7288     507                                                        7708    5.52    0.00  1.0000
   0  -4 -15    7114     509                                                        7529    5.52    0.00  1.0000
   0  -4 -15    7488     514                                                        7914    5.52    0.00  1.0000
   0  -4 -16    3405     220                                                        2804   12.08    0.00  1.0000
   0   4  16    3362     213                                                        2765   12.08    0.00  1.0000
   0  -4  16    3171     249                                                        2592   12.08    0.00  1.0000
   0   4  16    3966     246                                                        3315   12.08    0.00  1.0000
   0  -4 -16    3264     212                                                        2676   12.08    0.00  1.0000
   0  -4 -16    2562     234                                                        2045   12.08    0.00  1.0000
   0   4 -16    2748     222                                                        2211   12.08    0.00  1.0000
   0  -4 -17    1015     164                                                         675  -13.35    0.00  1.0000
   0   4 -17     748     179                                                         455   13.67    0.00  1.0000
   0  -4  17     675     247                                                         398   13.67    0.00  1.0000
   0  -4 -17     658     135                                                         391  -13.35    0.00  1.0000
   0  -4 -17     602     159                                                         348  -13.35    0.00  1.0000
   0  -4  17    1078     196                                                         719   13.67    0.00  1.0000
   0   4  17     911     191                                                         591  -13.35    0.00  1.0000
   0   4  17     899     130                                                         581  -13.35    0.00  1.0000
   0   4  18   10148     709                                                       11047   -9.76    0.00  1.0000
   0  -4  18    9350     735                                                       10227   -9.92    0.00  1.0000
   0  -4  18    9188     709                                                       10057   -9.92    0.00  1.0000
   0  -4 -18   10106     693                                                       11003   -9.76    0.00  1.0000
   0   4  18   10503     695                                                       11417   -9.76    0.00  1.0000
   0   4 -18    9682     705                                                       10574   -9.92    0.00  1.0000
   0  -4 -18    9147     702                                                       10001   -9.76    0.00  1.0000
   0  -4 -18   11168     701                                                       12110   -9.76    0.00  1.0000
   0  -4 -19    4092     322                                                        4105   -0.23    0.00  1.0000
   0   4  19    4811     315                                                        4825   -0.23    0.00  1.0000
   0  -4 -19    4308     316                                                        4322   -0.23    0.00  1.0000
   0   4 -19    4214     345                                                        4212   -0.03    0.00  1.0000
   0  -4 -19    4706     339                                                        4720   -0.23    0.00  1.0000
   0  -4  19    4345     395                                                        4343   -0.03    0.00  1.0000
   0  -4  19    4614     346                                                        4612   -0.03    0.00  1.0000
   0  -4  20    4087     384                                                        4127    0.70    0.00  1.0000
   0  -4 -20    4369     294                                                        4413    0.74    0.00  1.0000
   0  -4  20    4164     332                                                        4204    0.70    0.00  1.0000
   0   4  20    4862     296                                                        4908    0.74    0.00  1.0000
   0   4 -20    3447     266                                                        3484    0.70    0.00  1.0000
   0  -4 -20    4148     300                                                        4191    0.74    0.00  1.0000
   0  -4 -20    3728     326                                                        3768    0.74    0.00  1.0000
   0   4  21    5639     276                                                        4920   11.08    0.00  1.0000
   0  -4 -21    4125     303                                                        3514   11.08    0.00  1.0000
   0  -4 -21    4967     266                                                        4294   11.08    0.00  1.0000
   0  -4 -21    5180     276                                                        4492   11.08    0.00  1.0000
   0  -4  21    4357     313                                                        3726  -11.11    0.00  1.0000
   0   4 -21    4040     317                                                        3434  -11.11    0.00  1.0000
   0  -4  21    4351     369                                                        3721  -11.11    0.00  1.0000
   0   4 -21    3142     228                                                        2610  -11.11    0.00  1.0000
   0  -4 -22   14890     726                                                       13543   12.64    0.00  1.0000
   0  -4  22   14685     782                                                       13358   12.54    0.00  1.0000
   0   4 -22   14109     746                                                       12809   12.54    0.00  1.0000
   0  -4 -22   14128     722                                                       12817   12.64    0.00  1.0000
   0   4 -22   10246     700                                                        9143   12.54    0.00  1.0000
   0  -4  22   13575     745                                                       12301   12.54    0.00  1.0000
   0   4  22   17616     731                                                       16149   12.64    0.00  1.0000
   0  -4 -22   15158     743                                                       13799   12.64    0.00  1.0000
   0  -4  23   36398    1613                                                       36257   -0.83    0.00  1.0000
   0   4 -23   20681    1555                                                       20575   -0.83    0.00  1.0000
   0  -4 -23   36970    1587                                                       36834    0.79    0.00  1.0000
   0  -4  23   32905    1588                                                       32771   -0.83    0.00  1.0000
   0   4 -23   33761    1591                                                       33626   -0.83    0.00  1.0000
   0   4  23   41288    1584                                                       41144    0.79    0.00  1.0000
   0  -4 -23   28938    1573                                                       28817    0.79    0.00  1.0000
   0  -4 -24    3515     356                                                        3353   -3.10    0.00  1.0000
   0  -4  24    3215     422                                                        3061   -3.08    0.00  1.0000
   0   4  24    6081     340                                                        5868   -3.10    0.00  1.0000
   0  -4  24    4240     368                                                        4063   -3.08    0.00  1.0000
   0  -4  25     720     313                                                         874    6.13    0.00  1.0000
   0  -4 -25     583     225                                                         725   -6.21    0.00  1.0000
   0  -4  25     219     234                                                         307    6.13    0.00  1.0000
   0   4  25     383     180                                                         499   -6.21    0.00  1.0000
   0  -4  26       7     238                                                         -95    5.76    0.00  1.0000
   0   4  26      74     183                                                         125    5.76    0.00  1.0000
   0  -4  26       7     311                                                        -209    5.76    0.00  1.0000
   0  -4 -26      33     222                                                          70    5.76    0.00  1.0000
   0   4  27     611     198                                                         690   -3.45    0.00  1.0000
   0  -4 -27     591     244                                                         669   -3.45    0.00  1.0000
   0  -4  27     861     326                                                         950    3.29    0.00  1.0000
   0  -4  27     483     252                                                         550    3.29    0.00  1.0000
   0   4 -27     180     201                                                         222    3.29    0.00  1.0000
   0  -4  28    1687     369                                                        1800    3.01    0.00  1.0000
   0  -4  28    2080     302                                                        2205    3.01    0.00  1.0000
   0   4 -28    2163     259                                                        2291    3.01    0.00  1.0000
   0  -4 -28    1391     290                                                        1493    3.00    0.00  1.0000
   0   4  28    2595     252                                                        2734    3.00    0.00  1.0000
   0  -4  29     704     348                                                        1004  -11.72    0.00  1.0000
   0   4  29    1034     226                                                        1392   11.70    0.00  1.0000
   0  -4  29     173     285                                                         335  -11.72    0.00  1.0000
   0   4 -29     948     243                                                        1292  -11.72    0.00  1.0000
   0  -4 -29     516     269                                                         776   11.70    0.00  1.0000
   0  -4  30     839     365                                                         895    2.19    0.00  1.0000
   0  -4 -30     736     282                                                         790    2.22    0.00  1.0000
   0   4 -30     848     245                                                         905    2.19    0.00  1.0000
   0   4  30     790     220                                                         845    2.22    0.00  1.0000
   0  -4  30     796     294                                                         851    2.19    0.00  1.0000
   0  -4  31    7908     685                                                        8349   -5.50    0.00  1.0000
   0  -4  31    7680     649                                                        8114   -5.50    0.00  1.0000
   0   4  31    9883     623                                                       10371    5.46    0.00  1.0000
   0   4 -31    9125     633                                                        9598   -5.50    0.00  1.0000
   0  -4 -31    7846     647                                                        8282    5.46    0.00  1.0000
   0  -4  32     616     306                                                         664   -2.23    0.00  1.0000
   0   4  32     295     235                                                         329   -2.25    0.00  1.0000
   0  -4  32       1     373                                                        -110   -2.23    0.00  1.0000
   0  -4 -32     517     305                                                         561   -2.25    0.00  1.0000
   0   4 -32     597     258                                                         644   -2.23    0.00  1.0000
   0   4 -33     833     260                                                         750    3.31    0.00  1.0000
   0   4  33     553     238                                                         487   -3.27    0.00  1.0000
   0  -4  33      79     315                                                          55    3.31    0.00  1.0000
   0  -4 -33    1111     316                                                        1016   -3.27    0.00  1.0000
   0   4  34      18     251                                                        -399   -9.49    0.00  1.0000
   0  -4  34      19     326                                                        -698   -9.64    0.00  1.0000
   0   4 -34      19     275                                                         -10   -9.64    0.00  1.0000
   0   4  35     756     260                                                         638   -5.07    0.00  1.0000
   0   4 -35     443     277                                                         353    5.10    0.00  1.0000
   0   4 -36    1444     318                                                        1595   -4.35    0.00  1.0000
   0   4  36    2135     304                                                        2317   -4.34    0.00  1.0000
   0   4 -37     759     294                                                         787    1.16    0.00  1.0000
   0   4  37     430     262                                                         452   -1.20    0.00  1.0000
   0   4 -38      15     298                                                          53   -8.25    0.00  1.0000
   0   4  38      49     265                                                         110   -8.23    0.00  1.0000
   0  -4  39     778     254                                                         755   -0.96    0.00  1.0000
   0   4 -39     822     308                                                         798   -0.96    0.00  1.0000
   0   4  39     756     277                                                         728    1.18    0.00  1.0000
   0   4 -40       1     319                                                        -197   -2.18    0.00  1.0000
   0  -4  40     415     253                                                         376   -2.18    0.00  1.0000
   0   4  40     260     286                                                         231   -2.08    0.00  1.0000
   0   4 -41     437     328                                                         469    1.75    0.00  1.0000
   0  -4  41     268     263                                                         293    1.75    0.00  1.0000
   0   4  41     714     292                                                         755   -1.75    0.00  1.0000
   0   4 -42     391     334                                                         469   -4.23    0.00  1.0000
   0   4  42     535     297                                                         626   -4.25    0.00  1.0000
   0  -4  42     221     272                                                         281   -4.23    0.00  1.0000
   0   4 -43     660     340                                                         581   -3.58    0.00  1.0000
   0  -4  43    1156     291                                                        1051   -3.58    0.00  1.0000
   0   4  43     357     305                                                         300    3.57    0.00  1.0000
   0  -4 -43     839     318                                                         750    3.57    0.00  1.0000
   0   4 -44    1050     359                                                        1183    4.49    0.00  1.0000
   0  -4  44     733     314                                                         844    4.49    0.00  1.0000
   0  -4 -44     778     338                                                         894    4.55    0.00  1.0000
   0   4  44    1116     320                                                        1254    4.55    0.00  1.0000
   0  -4  45       0     332                                                        -314   -0.69    0.00  1.0000
   0  -4 -45     457     341                                                         469    0.65    0.00  1.0000
   0   4 -45     361     353                                                         373   -0.69    0.00  1.0000
   0   4  45     259     323                                                         268    0.65    0.00  1.0000
   0  -6   0   19671    1483                                                       25613   44.10    0.00  1.0000
   0  -6   0   16420    1476                                                       21883   44.10    0.00  1.0000
   0   6   0   19187    1483                                                       25061   44.10    0.00  1.0000
   0   6   1   25737    1395                                                       23207   18.04    0.00  1.0000
   0  -6   1   23912    1388                                                       21471  -18.07    0.00  1.0000
   0  -6  -1   21988    1387                                                       19654   18.04    0.00  1.0000
   0  -6   1   25540    1395                                                       23015  -18.07    0.00  1.0000
   0   6  -1   26904    1397                                                       24310  -18.07    0.00  1.0000
   0  -6  -1   27169    1395                                                       24567   18.04    0.00  1.0000
   0  -6  -2   62301    4030                                                       67216   21.59    0.00  1.0000
   0  -6   2   55876    4035                                                       60608   21.92    0.00  1.0000
   0  -6   2   67379    4031                                                       72566   21.92    0.00  1.0000
   0   6  -2   55800    4035                                                       60529   21.92    0.00  1.0000
   0   6   2   49724    4033                                                       54125   21.59    0.00  1.0000
   0  -6  -2   59874    4033                                                       64694   21.59    0.00  1.0000
   0   6  -2   67628    4031                                                       72824   21.92    0.00  1.0000
   0   6  -3   19113     986                                                       18857    2.08    0.00  1.0000
   0  -6  -3   13394     968                                                       13185   -2.03    0.00  1.0000
   0   6  -3   14424     973                                                       14202    2.08    0.00  1.0000
   0  -6   3   16944     982                                                       16703    2.08    0.00  1.0000
   0  -6  -3   17972     975                                                       17730   -2.03    0.00  1.0000
   0  -6   4     181     183                                                         -26   29.94    0.00  1.0000
   0   6  -4      51     173                                                          47   29.94    0.00  1.0000
   0   6  -4      27     150                                                          88   29.94    0.00  1.0000
   0  -6  -4      25     150                                                         259   29.92    0.00  1.0000
   0   6  -5    4710     333                                                        4308    6.68    0.00  1.0000
   0   6  -5    5319     314                                                        4891    6.68    0.00  1.0000
   0  -6   5    4457     327                                                        4066    6.68    0.00  1.0000
   0  -6  -5    4362     309                                                        3966   -6.84    0.00  1.0000
   0   6  -6    2168     208                                                        1264   24.94    0.00  1.0000
   0   6  -6    3488     194                                                        2310   24.94    0.00  1.0000
   0  -6   6    2315     216                                                        1377   24.94    0.00  1.0000
   0  -6   7    1689     213                                                        1211  -14.03    0.00  1.0000
   0   6   7    1646     157                                                        1175   14.01    0.00  1.0000
   0   6  -7    1917     193                                                        1405  -14.03    0.00  1.0000
   0   6  -7    1712     175                                                        1230  -14.03    0.00  1.0000
   0   6   8   11788     799                                                       11506    2.92    0.00  1.0000
   0   6  -8   13965     808                                                       13652    2.98    0.00  1.0000
   0  -6   8   14196     816                                                       13880    2.98    0.00  1.0000
   0   6  -9    7455     576                                                        8501  -13.10    0.00  1.0000
   0   6   9    7624     564                                                        8675   13.02    0.00  1.0000
   0  -6   9    8271     585                                                        9371  -13.10    0.00  1.0000
   0  -6  10   14220     865                                                       13067   11.23    0.00  1.0000
   0   6  10   15249     848                                                       14026   11.49    0.00  1.0000
   0  -6  10   13311     875                                                       12196   11.23    0.00  1.0000
   0   6 -10   14920     861                                                       13738   11.23    0.00  1.0000
   0  -6  11   16983    1005                                                       17492    4.34    0.00  1.0000
   0   6  11   13701     977                                                       14159   -4.35    0.00  1.0000
   0  -6  11   16132     994                                                       16628    4.34    0.00  1.0000
   0   6 -11   15527     986                                                       16014    4.34    0.00  1.0000
   0   6  12    3410     260                                                        3469    1.13    0.00  1.0000
   0  -6  12    2584     327                                                        2632    1.05    0.00  1.0000
   0   6 -12    3136     272                                                        3189    1.05    0.00  1.0000
   0  -6  12    3388     297                                                        3443    1.05    0.00  1.0000
   0  -6  13     427     215                                                         451   -1.31    0.00  1.0000
   0  -6  13     766     248                                                         798   -1.31    0.00  1.0000
   0   6 -13     586      84                                                         614   -1.31    0.00  1.0000
   0   6  13     330     156                                                         351    1.28    0.00  1.0000
   0   6  13     565     138                                                         592    1.28    0.00  1.0000
   0   6 -13     289     192                                                         309   -1.31    0.00  1.0000
   0   6  14    2139     178                                                        1812    8.21    0.00  1.0000
   0   6 -14    1189      93                                                         948    8.25    0.00  1.0000
   0  -6  14    2336     262                                                        1992    8.25    0.00  1.0000
   0  -6  14    2047     224                                                        1726    8.25    0.00  1.0000
   0   6 -14    2030     199                                                        1710    8.25    0.00  1.0000
   0   6  14    2012     160                                                        1695    8.21    0.00  1.0000
   0   6 -15    5075     402                                                        5387    4.83    0.00  1.0000
   0  -6 -15    5125     382                                                        5434   -4.77    0.00  1.0000
   0  -6  15    5250     430                                                        5567    4.83    0.00  1.0000
   0   6  15    5232     387                                                        5544   -4.77    0.00  1.0000
   0   6  15    5433     379                                                        5751   -4.77    0.00  1.0000
   0  -6  15    5570     410                                                        5896    4.83    0.00  1.0000
   0   6  16    1698     194                                                        1777    2.16    0.00  1.0000
   0  -6 -16    1255     178                                                        1323    2.16    0.00  1.0000
   0   6  16    1248     165                                                        1315    2.16    0.00  1.0000
   0   6 -16     949     204                                                        1004    2.00    0.00  1.0000
   0  -6  16     840     225                                                         891    2.00    0.00  1.0000
   0   6  17      57     183                                                         -69  -16.87    0.00  1.0000
   0  -6  17      58     211                                                        -226   17.00    0.00  1.0000
   0   6  17      57     158                                                        -161  -16.87    0.00  1.0000
   0  -6 -17      57     164                                                         -51  -16.87    0.00  1.0000
   0  -6 -17     290     158                                                          96  -16.87    0.00  1.0000
   0   6  18   20545    1126                                                       18546  -16.04    0.00  1.0000
   0  -6 -18   20401    1125                                                       18409  -16.04    0.00  1.0000
   0  -6 -18   16746    1122                                                       14946  -16.04    0.00  1.0000
   0  -6 -18   20665    1125                                                       18660  -16.04    0.00  1.0000
   0   6  18   21841    1131                                                       19779  -16.04    0.00  1.0000
   0   6 -18   19249    1134                                                       17349  -15.75    0.00  1.0000
   0  -6  18   20335    1136                                                       18381  -15.75    0.00  1.0000
   0  -6 -19     841     171                                                         816   -1.00    0.00  1.0000
   0   6  19     781     200                                                         757   -1.00    0.00  1.0000
   0  -6 -19    1165     186                                                        1135   -1.00    0.00  1.0000
   0  -6  19    1131     228                                                        1099    1.12    0.00  1.0000
   0   6 -19    1341     207                                                        1306    1.12    0.00  1.0000
   0   6  19     902     165                                                         876   -1.00    0.00  1.0000
   0  -6 -19     650     172                                                         628   -1.00    0.00  1.0000
   0  -6  20     410     229                                                         491    4.29    0.00  1.0000
   0  -6 -20     575     163                                                         670    4.28    0.00  1.0000
   0  -6 -20     438     186                                                         521    4.28    0.00  1.0000
   0   6 -20     450     191                                                         534    4.29    0.00  1.0000
   0   6  20     278     167                                                         345    4.28    0.00  1.0000
   0  -6 -20     443     161                                                         527    4.28    0.00  1.0000
   0   6  20     514     196                                                         604    4.28    0.00  1.0000
   0  -6 -21     932     184                                                        1015   -2.97    0.00  1.0000
   0  -6 -21    1224     204                                                        1319   -2.97    0.00  1.0000
   0   6  21    1044     216                                                        1132   -2.97    0.00  1.0000
   0  -6 -21     966     179                                                        1050   -2.97    0.00  1.0000
   0  -6  21     892     248                                                         977    3.10    0.00  1.0000
   0   6 -21    1086     204                                                        1179    3.10    0.00  1.0000
   0   6  21     836     184                                                         915   -2.97    0.00  1.0000
   0   6 -22    3671     348                                                        3767    1.76    0.00  1.0000
   0  -6 -22    3673     334                                                        3771    1.80    0.00  1.0000
   0   6  22    4197     324                                                        4301    1.80    0.00  1.0000
   0   6  22    4584     351                                                        4693    1.80    0.00  1.0000
   0  -6  22    3729     370                                                        3826    1.76    0.00  1.0000
   0  -6 -22    4839     335                                                        4951    1.80    0.00  1.0000
   0  -6 -22    4358     322                                                        4464    1.80    0.00  1.0000
   0  -6 -23    5361     393                                                        5552    2.91    0.00  1.0000
   0   6  23    5324     397                                                        5514    2.91    0.00  1.0000
   0  -6 -23    5694     417                                                        5891    2.91    0.00  1.0000
   0  -6  23    5938     498                                                        6145   -2.99    0.00  1.0000
   0  -6  23    5093     437                                                        5284   -2.99    0.00  1.0000
   0  -6 -23    5342     405                                                        5532    2.91    0.00  1.0000
   0   6  23    4942     422                                                        5125    2.91    0.00  1.0000
   0   6 -23    5496     432                                                        5695   -2.99    0.00  1.0000
   0  -6  24    5223     503                                                        5650   -6.49    0.00  1.0000
   0  -6 -24    6619     473                                                        7097   -6.48    0.00  1.0000
   0   6  24    7722     493                                                        8238   -6.48    0.00  1.0000
   0  -6 -24    7385     469                                                        7890   -6.48    0.00  1.0000
   0   6 -24    5232     497                                                        5659   -6.49    0.00  1.0000
   0   6  24    6812     469                                                        7297   -6.48    0.00  1.0000
   0  -6 -24    4785     486                                                        5193   -6.48    0.00  1.0000
   0  -6  24    5373     551                                                        5806   -6.49    0.00  1.0000
   0  -6  25      12     261                                                        -451   -7.71    0.00  1.0000
   0  -6 -25     299     188                                                         198    7.72    0.00  1.0000
   0   6 -25     354     260                                                         243   -7.71    0.00  1.0000
   0  -6 -25     209     230                                                         126    7.72    0.00  1.0000
   0  -6 -25     228     179                                                         141    7.72    0.00  1.0000
   0   6  25     261     187                                                         167    7.72    0.00  1.0000
   0  -6  25      12     350                                                        -174   -7.71    0.00  1.0000
   0   6  25      97     227                                                          43    7.72    0.00  1.0000
   0  -6 -26    5636     362                                                        5486    2.26    0.00  1.0000
   0   6  26    5967     391                                                        5812    2.26    0.00  1.0000
   0  -6  26    5123     479                                                        4970    2.41    0.00  1.0000
   0   6  26    5842     369                                                        5689    2.26    0.00  1.0000
   0   6 -26    3955     318                                                        3821    2.41    0.00  1.0000
   0  -6 -26    5423     360                                                        5276    2.26    0.00  1.0000
   0   6 -26    4879     414                                                        4730    2.41    0.00  1.0000
   0  -6 -26    4888     387                                                        4748    2.26    0.00  1.0000
   0  -6  26    4701     408                                                        4555    2.41    0.00  1.0000
   0  -6  27      16     273                                                         -21    8.88    0.00  1.0000
   0  -6  27      16     372                                                        -101    8.88    0.00  1.0000
   0   6 -27     238     101                                                         131    8.88    0.00  1.0000
   0   6 -27      16     290                                                        -370    8.88    0.00  1.0000
   0   6  27     324     207                                                         196   -8.91    0.00  1.0000
   0  -6 -27      16     199                                                         -66   -8.91    0.00  1.0000
   0  -6 -27     125     197                                                          52   -8.91    0.00  1.0000
   0   6  27      98     245                                                          35   -8.91    0.00  1.0000
   0  -6 -27      16     243                                                         -15   -8.91    0.00  1.0000
   0   6  28    4574     301                                                        4608   -0.56    0.00  1.0000
   0  -6 -28    4414     297                                                        4447   -0.56    0.00  1.0000
   0   6 -28    2373     215                                                        2399   -0.60    0.00  1.0000
   0   6 -28    4116     377                                                        4150   -0.60    0.00  1.0000
   0  -6  28    3918     350                                                        3952   -0.60    0.00  1.0000
   0  -6  28    4493     435                                                        4529   -0.60    0.00  1.0000
   0  -6 -28    4238     323                                                        4271   -0.56    0.00  1.0000
   0  -6 -29     390     251                                                         366   -1.41    0.00  1.0000
   0  -6 -29     307     209                                                         286   -1.41    0.00  1.0000
   0  -6  29       0     285                                                        -318    1.33    0.00  1.0000
   0  -6  29     669     380                                                         639    1.33    0.00  1.0000
   0   6  29     434     218                                                         408   -1.41    0.00  1.0000
   0   6 -29      86     307                                                          75    1.33    0.00  1.0000
   0   6 -29       0      61                                                         -41    1.33    0.00  1.0000
   0  -6  30     805     301                                                         976   -6.54    0.00  1.0000
   0  -6 -30     849     226                                                        1026   -6.61    0.00  1.0000
   0   6  30     816     237                                                         990   -6.61    0.00  1.0000
   0  -6 -30     841     273                                                        1017   -6.61    0.00  1.0000
   0  -6 -31    2703     267                                                        2438    5.89    0.00  1.0000
   0   6  31    2399     280                                                        2150    5.89    0.00  1.0000
   0  -6 -31    1688     307                                                        1480    5.89    0.00  1.0000
   0  -6  31    1900     329                                                        1679   -5.87    0.00  1.0000
   0  -6 -32    1424     332                                                        1414   -0.31    0.00  1.0000
   0  -6 -32    3179     297                                                        3163   -0.31    0.00  1.0000
   0  -6  32    2236     359                                                        2221   -0.36    0.00  1.0000
   0   6  32    2794     304                                                        2779   -0.31    0.00  1.0000
   0   6 -32    3617     321                                                        3598   -0.36    0.00  1.0000
   0  -6 -33     831     311                                                        1047    7.88    0.00  1.0000
   0  -6 -33    1026     259                                                        1264    7.88    0.00  1.0000
   0   6  33     637     258                                                         828    7.88    0.00  1.0000
   0   6 -33     575     280                                                         756   -7.85    0.00  1.0000
   0  -6  33     672     318                                                         867   -7.85    0.00  1.0000
   0   6  34     488     256                                                         500    0.59    0.00  1.0000
   0  -6 -34     462     311                                                         474    0.59    0.00  1.0000
   0   6 -34     519     283                                                         534    0.71    0.00  1.0000
   0  -6 -34     524     233                                                         536    0.59    0.00  1.0000
   0  -6 -35    1490     344                                                        1679   -5.31    0.00  1.0000
   0  -6 -35    1238     279                                                        1410   -5.31    0.00  1.0000
   0   6  35    1724     288                                                        1927   -5.31    0.00  1.0000
   0   6 -35    1618     320                                                        1815    5.33    0.00  1.0000
   0   6 -36    2255     339                                                        2011   -6.01    0.00  1.0000
   0  -6 -36    2091     295                                                        1853   -6.10    0.00  1.0000
   0   6  36    2552     311                                                        2288   -6.10    0.00  1.0000
   0  -6 -37     536     269                                                         683    6.85    0.00  1.0000
   0   6  37      56     278                                                         109    6.85    0.00  1.0000
   0   6 -37     314     319                                                         428   -6.84    0.00  1.0000
   0   6 -38       0     314                                                          -3    1.16    0.00  1.0000
   0   6  38     106     288                                                         115    0.96    0.00  1.0000
   0  -6 -38     591     280                                                         611    0.96    0.00  1.0000
   0   6 -39      36     326                                                          36    0.10    0.00  1.0000
   0   6  39      70     290                                                          69   -0.25    0.00  1.0000
   0  -6 -39     133     286                                                         131   -0.25    0.00  1.0000
   0   6  40       5     290                                                         -29    4.74    0.00  1.0000
   0   6 -40     321     331                                                         249    4.75    0.00  1.0000
   0   6 -41     178     330                                                         341   11.58    0.00  1.0000
   0   6  41      27     304                                                        -321  -11.63    0.00  1.0000
   0   6  42      16     311                                                          88  -11.88    0.00  1.0000
   0   6 -42     122     346                                                         270  -12.05    0.00  1.0000
   0   6  43     106     332                                                          28  -11.61    0.00  1.0000
   0   6 -43     115     362                                                          33   11.63    0.00  1.0000
   0   8   0    9326     557                                                        9443   -1.35    0.00  1.0000
   0  -8   0    9227     555                                                        9343   -1.35    0.00  1.0000
   0  -8   0    6670     537                                                        6769   -1.35    0.00  1.0000
   0  -8  -1   17477    1091                                                       18612    9.45    0.00  1.0000
   0  -8   1   16017    1090                                                       17108   -9.49    0.00  1.0000
   0   8  -1   16709    1096                                                       17823   -9.49    0.00  1.0000
   0  -8  -1   14414    1080                                                       15446    9.45    0.00  1.0000
   0   8   1   16487    1094                                                       17589    9.45    0.00  1.0000
   0  -8   1   16633    1084                                                       17745   -9.49    0.00  1.0000
   0  -8  -2   26783    1745                                                       27603   -5.56    0.00  1.0000
   0   8  -2   25153    1749                                                       25923   -5.38    0.00  1.0000
   0   8   2   23708    1747                                                       24480   -5.56    0.00  1.0000
   0  -8   2   30021    1743                                                       30862   -5.38    0.00  1.0000
   0  -8   2   25640    1748                                                       26417   -5.38    0.00  1.0000
   0  -8  -2   30118    1742                                                       30988   -5.56    0.00  1.0000
   0  -8   3     743     174                                                         684   -2.46    0.00  1.0000
   0  -8   3     411     219                                                         367   -2.46    0.00  1.0000
   0  -8  -3     443     185                                                         401    2.29    0.00  1.0000
   0   8   3     747     196                                                         692    2.29    0.00  1.0000
   0   8  -3    1244     177                                                        1167   -2.46    0.00  1.0000
   0  -8  -3    1035     168                                                         970    2.29    0.00  1.0000
   0   8  -3     337     199                                                         298   -2.46    0.00  1.0000
   0  -8  -4     267     181                                                         594   17.85    0.00  1.0000
   0   8  -4     164     211                                                         432   17.74    0.00  1.0000
   0   8   4     312     191                                                         660   17.85    0.00  1.0000
   0  -8   4      11     212                                                         127   17.74    0.00  1.0000
   0  -8  -4     181     154                                                         461   17.85    0.00  1.0000
   0   8  -4     317     179                                                         665   17.74    0.00  1.0000
   0  -8  -5    6922     514                                                        7777   11.17    0.00  1.0000
   0  -8   5    6890     529                                                        7732  -11.04    0.00  1.0000
   0   8   5    5508     512                                                        6273   11.17    0.00  1.0000
   0   8  -5    7023     529                                                        7873  -11.04    0.00  1.0000
   0  -8  -5    7336     503                                                        8215   11.17    0.00  1.0000
   0   8  -5    7232     510                                                        8094  -11.04    0.00  1.0000
   0   8  -6    1564     204                                                        2183   16.29    0.00  1.0000
   0  -8  -6    1093     212                                                        1622   16.40    0.00  1.0000
   0  -8   6    1241     241                                                        1798   16.29    0.00  1.0000
   0   8  -6    1006     226                                                        1512   16.29    0.00  1.0000
   0   8  -7    3413     277                                                        3508   -1.82    0.00  1.0000
   0   8  -7    2856     298                                                        2943   -1.82    0.00  1.0000
   0  -8   7    3098     306                                                        3188   -1.82    0.00  1.0000
   0  -8  -7    3619     280                                                        3720    1.89    0.00  1.0000
   0  -8  -8    3397     236                                                        2785  -12.39    0.00  1.0000
   0   8   8    2786     218                                                        2235  -12.39    0.00  1.0000
   0   8  -8    2521     244                                                        2001  -12.30    0.00  1.0000
   0  -8   8    3144     274                                                        2560  -12.30    0.00  1.0000
   0   8  -8    3556     257                                                        2933  -12.30    0.00  1.0000
   0   8  -9   10433     671                                                        9640   -8.84    0.00  1.0000
   0   8  -9   11899     682                                                       11051   -8.84    0.00  1.0000
   0   8   9   10886     663                                                       10051    9.11    0.00  1.0000
   0  -8   9   12237     690                                                       11377   -8.84    0.00  1.0000
   0   8 -10    9994     618                                                       10673    7.53    0.00  1.0000
   0   8  10    8632     608                                                        9277    7.69    0.00  1.0000
   0  -8  10    8126     636                                                        8739    7.53    0.00  1.0000
   0   8 -10    8004     630                                                        8612    7.53    0.00  1.0000
   0  -8  11    3950     335                                                        4555  -10.37    0.00  1.0000
   0   8 -11    4050     324                                                        4662  -10.37    0.00  1.0000
   0   8  11    2861     282                                                        3408   10.92    0.00  1.0000
   0  -8  11    4304     364                                                        4935  -10.37    0.00  1.0000
   0   8 -11    2001     294                                                        2438  -10.37    0.00  1.0000
   0  -8  12     278     285                                                         491  -12.20    0.00  1.0000
   0   8  12     844     170                                                        1190  -12.11    0.00  1.0000
   0   8 -12     891     228                                                        1248  -12.20    0.00  1.0000
   0  -8  12     459     241                                                         724  -12.20    0.00  1.0000
   0   8 -13   10353     693                                                       10852    5.46    0.00  1.0000
   0  -8  13   10754     700                                                       11263    5.46    0.00  1.0000
   0   8  13    9393     672                                                        9858   -5.34    0.00  1.0000
   0  -8  13   10177     715                                                       10672    5.46    0.00  1.0000
   0   8  14     173     163                                                          62   11.80    0.00  1.0000
   0  -8  14     214     229                                                          88   11.71    0.00  1.0000
   0   8 -14      28     196                                                          -9   11.71    0.00  1.0000
   0  -8  14      28     269                                                        -537   11.71    0.00  1.0000
   0   8 -15      10     109                                                         -15    7.12    0.00  1.0000
   0   8  15      10     162                                                         -54   -7.03    0.00  1.0000
   0  -8  15      10     270                                                        -108    7.12    0.00  1.0000
   0  -8  15      10     231                                                         -60    7.12    0.00  1.0000
   0   8 -15      10     205                                                        -210    7.12    0.00  1.0000
   0   8  15      22     158                                                          59   -7.03    0.00  1.0000
   0  -8  16    1002     291                                                        1096   -3.31    0.00  1.0000
   0   8  16    1729     186                                                        1847   -3.17    0.00  1.0000
   0   8 -16     769     114                                                         852   -3.31    0.00  1.0000
   0   8 -16     789     231                                                         873   -3.31    0.00  1.0000
   0   8  16    1441     186                                                        1549   -3.17    0.00  1.0000
   0  -8  16    1638     256                                                        1758   -3.31    0.00  1.0000
   0  -8  17     816     290                                                         971    5.78    0.00  1.0000
   0   8  17    1181     188                                                        1370   -5.90    0.00  1.0000
   0   8 -17    1022     231                                                        1194    5.78    0.00  1.0000
   0  -8  17     939     247                                                        1105    5.78    0.00  1.0000
   0   8  17     894     180                                                        1059   -5.90    0.00  1.0000
   0   8 -17     564      88                                                         694    5.78    0.00  1.0000
   0   8 -18    7597     586                                                        8160   -7.12    0.00  1.0000
   0   8  18    8317     569                                                        8899   -7.04    0.00  1.0000
   0  -8  18    7240     612                                                        7790   -7.12    0.00  1.0000
   0  -8  18    7813     594                                                        8384   -7.12    0.00  1.0000
   0   8  18    8349     566                                                        8932   -7.04    0.00  1.0000
   0  -8 -18    7872     565                                                        8438   -7.04    0.00  1.0000
   0  -8  19     455     252                                                         529    3.87    0.00  1.0000
   0   8  19     239     182                                                         292   -3.81    0.00  1.0000
   0   8 -19     300     241                                                         360    3.87    0.00  1.0000
   0  -8 -19     447     185                                                         519   -3.81    0.00  1.0000
   0   8  19     319     193                                                         380   -3.81    0.00  1.0000
   0  -8  19     174     290                                                         221    3.87    0.00  1.0000
   0  -8  20     880     304                                                         790    3.49    0.00  1.0000
   0  -8 -20     823     179                                                         740    3.36    0.00  1.0000
   0   8  20     619     193                                                         547    3.36    0.00  1.0000
   0   8 -20     362     254                                                         305    3.49    0.00  1.0000
   0  -8  20     482     261                                                         416    3.49    0.00  1.0000
   0   8  20     676     211                                                         601    3.36    0.00  1.0000
   0  -8 -20     462     199                                                         400    3.36    0.00  1.0000
   0  -8 -21    6281     512                                                        6484    2.86    0.00  1.0000
   0  -8  21    7366     550                                                        7588   -2.89    0.00  1.0000
   0   8  21    7810     529                                                        8036    2.86    0.00  1.0000
   0   8  21    8461     525                                                        8696    2.86    0.00  1.0000
   0  -8 -21    7629     519                                                        7853    2.86    0.00  1.0000
   0  -8  21    6690     582                                                        6902   -2.89    0.00  1.0000
   0   8 -21    7606     552                                                        7832   -2.89    0.00  1.0000
   0   8  22    1353     214                                                        1554   -5.90    0.00  1.0000
   0  -8  22     498     278                                                         620   -5.78    0.00  1.0000
   0  -8 -22     785     209                                                         939   -5.90    0.00  1.0000
   0   8  22    1572     235                                                        1788   -5.90    0.00  1.0000
   0  -8 -22    1169     209                                                        1356   -5.90    0.00  1.0000
   0   8 -22     873     266                                                        1032   -5.78    0.00  1.0000
   0  -8 -23      65     188                                                         100    4.33    0.00  1.0000
   0   8 -23       4     254                                                        -144   -4.22    0.00  1.0000
   0  -8  23     375     272                                                         451   -4.22    0.00  1.0000
   0   8  23     184     204                                                         240    4.33    0.00  1.0000
   0   8  23      35     222                                                          62    4.33    0.00  1.0000
   0  -8 -23       4     201                                                        -475    4.33    0.00  1.0000
   0   8  24    6828     375                                                        5715  -15.73    0.00  1.0000
   0  -8 -24    4396     354                                                        3512  -15.73    0.00  1.0000
   0  -8  24    4726     392                                                        3813  -15.64    0.00  1.0000
   0   8  24    6065     356                                                        5018  -15.73    0.00  1.0000
   0  -8 -24    5454     345                                                        4464  -15.73    0.00  1.0000
   0   8 -24    4611     372                                                        3710  -15.64    0.00  1.0000
   0   8 -25    2281     318                                                        2580   -6.83    0.00  1.0000
   0   8  25    3282     304                                                        3636    6.78    0.00  1.0000
   0  -8 -25    2745     294                                                        3069    6.78    0.00  1.0000
   0  -8  25    2813     345                                                        3144   -6.83    0.00  1.0000
   0   8  25    2517     325                                                        2828    6.78    0.00  1.0000
   0  -8 -25    2915     312                                                        3249    6.78    0.00  1.0000
   0   8 -26    4236     458                                                        5051   13.39    0.00  1.0000
   0  -8 -26    5278     435                                                        6176   13.29    0.00  1.0000
   0  -8  26    3844     455                                                        4622   13.39    0.00  1.0000
   0   8  26    5277     448                                                        6175   13.29    0.00  1.0000
   0   8  26    5031     426                                                        5909   13.29    0.00  1.0000
   0  -8 -26    4466     436                                                        5295   13.29    0.00  1.0000
   0  -8  27      11     294                                                         -46    7.21    0.00  1.0000
   0   8 -27     389     309                                                         526    7.21    0.00  1.0000
   0  -8 -27     141     266                                                         225   -7.00    0.00  1.0000
   0   8  27      62     233                                                         121   -7.00    0.00  1.0000
   0   8 -28    2304     360                                                        2493    4.32    0.00  1.0000
   0   8  28    2462     298                                                        2660    4.38    0.00  1.0000
   0  -8 -28    2152     302                                                        2337    4.38    0.00  1.0000
   0  -8  28    1829     341                                                        1998    4.32    0.00  1.0000
   0  -8 -29    1586     270                                                        1697   -3.05    0.00  1.0000
   0   8  29    1761     268                                                        1878   -3.05    0.00  1.0000
   0   8 -29    1191     351                                                        1289    3.13    0.00  1.0000
   0  -8  29    1373     327                                                        1479    3.13    0.00  1.0000
   0   8 -29    1139     202                                                        1235    3.13    0.00  1.0000
   0   8 -30     537     348                                                         544    0.33    0.00  1.0000
   0   8  30     189     264                                                         192    0.26    0.00  1.0000
   0   8 -30     118     151                                                         121    0.33    0.00  1.0000
   0  -8  30       0     313                                                        -647    0.33    0.00  1.0000
   0  -8 -30      17     260                                                          18    0.26    0.00  1.0000
   0   8 -31     245     141                                                         195   -3.79    0.00  1.0000
   0  -8  31     298     325                                                         242   -3.79    0.00  1.0000
   0  -8 -31     619     258                                                         539    3.72    0.00  1.0000
   0   8 -31     318     354                                                         260   -3.79    0.00  1.0000
   0   8  31     662     268                                                         579    3.72    0.00  1.0000
   0  -8 -32     770     281                                                         811   -1.64    0.00  1.0000
   0   8 -32     914     374                                                         962   -1.75    0.00  1.0000
   0   8  32    1950     299                                                        2015   -1.64    0.00  1.0000
   0   8  33    2375     331                                                        2580   -4.67    0.00  1.0000
   0  -8 -33    2142     317                                                        2337   -4.67    0.00  1.0000
   0   8 -33    1703     409                                                        1877    4.67    0.00  1.0000
   0  -8 -34     660     288                                                         445   10.42    0.00  1.0000
   0   8  34     279     288                                                         146   10.42    0.00  1.0000
   0  -8 -35     469     299                                                         369   -5.47    0.00  1.0000
   0   8 -35     354     299                                                         269    5.43    0.00  1.0000
   0   8  35     663     304                                                         543   -5.47    0.00  1.0000
   0   8 -36     994     308                                                         932    2.27    0.00  1.0000
   0   8  36     481     312                                                         437    2.32    0.00  1.0000
   0   8 -37       3     316                                                        -318   -4.14    0.00  1.0000
   0   8  37       4     309                                                        -313    4.17    0.00  1.0000
   0   8  38     269     321                                                         320   -3.51    0.00  1.0000
   0   8 -38      60     322                                                          84   -3.38    0.00  1.0000
   0   8 -39     229     341                                                         440  -13.22    0.00  1.0000
   0   8  39     146     328                                                         321   13.23    0.00  1.0000
   0   8 -40     169     338                                                         101   -6.58    0.00  1.0000
   0   8  40     211     322                                                         132   -6.78    0.00  1.0000
   0   8  41     359     341                                                         428    3.91    0.00  1.0000
   0   8 -41     294     355                                                         359   -4.06    0.00  1.0000
   0   8  42      24     355                                                        -266  -10.91    0.00  1.0000
   0   8 -42      24     356                                                         -68  -11.00    0.00  1.0000
   0 -10   0     606     187                                                         342   13.65    0.00  1.0000
   0  10   0     327     221                                                         143   13.65    0.00  1.0000
   0 -10   0     205     210                                                          67   13.65    0.00  1.0000
   0 -10  -1    4333     284                                                        3412   16.95    0.00  1.0000
   0  10   1    3947     294                                                        3070   16.95    0.00  1.0000
   0 -10   1    3624     263                                                        2791  -16.84    0.00  1.0000
   0 -10  -1    3494     257                                                        2672   16.95    0.00  1.0000
   0 -10   1    3720     281                                                        2875  -16.84    0.00  1.0000
   0  10  -1    3741     287                                                        2894  -16.84    0.00  1.0000
   0 -10   2    1338     192                                                        1259   -2.45    0.00  1.0000
   0  10   2     901     221                                                         840   -2.31    0.00  1.0000
   0 -10   2     852     226                                                         789   -2.45    0.00  1.0000
   0  10  -2     993     235                                                         925   -2.45    0.00  1.0000
   0 -10  -2    1000     186                                                         936   -2.31    0.00  1.0000
   0 -10  -2    1081     209                                                        1014   -2.31    0.00  1.0000
   0 -10  -3    3604     242                                                        3505    1.86    0.00  1.0000
   0  10  -3    2142     284                                                        2063   -1.93    0.00  1.0000
   0 -10   3    2222     276                                                        2141   -1.93    0.00  1.0000
   0 -10  -3    2576     257                                                        2492    1.86    0.00  1.0000
   0  10   3    2337     269                                                        2257    1.86    0.00  1.0000
   0  10  -4     666     240                                                         409  -12.43    0.00  1.0000
   0 -10   4     735     221                                                         463  -12.43    0.00  1.0000
   0  10   4     267     199                                                         118  -12.21    0.00  1.0000
   0 -10  -4     570     197                                                         338  -12.21    0.00  1.0000
   0 -10  -4    1019     176                                                         699  -12.21    0.00  1.0000
   0 -10  -5   10293     722                                                       11033   -8.04    0.00  1.0000
   0  10  -5   10164     744                                                       10917    8.23    0.00  1.0000
   0 -10   5   10955     742                                                       11736    8.23    0.00  1.0000
   0 -10  -5   10394     728                                                       11138   -8.04    0.00  1.0000
   0  10  -5   10816     722                                                       11593    8.23    0.00  1.0000
   0  10   5    9932     737                                                       10659   -8.04    0.00  1.0000
   0 -10  -6     324     170                                                         382    3.46    0.00  1.0000
   0 -10   6       7     237                                                          18    3.65    0.00  1.0000
   0  10  -6     215     190                                                         266    3.65    0.00  1.0000
   0  10   6     346     218                                                         406    3.46    0.00  1.0000
   0  10  -6     555     234                                                         635    3.65    0.00  1.0000
   0 -10  -6     169     197                                                         212    3.46    0.00  1.0000
   0 -10  -7    7253     528                                                        7399   -1.91    0.00  1.0000
   0 -10   7    7647     547                                                        7809    2.07    0.00  1.0000
   0  10  -7    7368     548                                                        7527    2.07    0.00  1.0000
   0  10  -7    8266     526                                                        8435    2.07    0.00  1.0000
   0  10   7    7420     538                                                        7568   -1.91    0.00  1.0000
   0 -10  -7    7669     518                                                        7819   -1.91    0.00  1.0000
   0 -10  -8     236     200                                                         486  -14.85    0.00  1.0000
   0  10   8     129     166                                                         325  -14.85    0.00  1.0000
   0 -10   8     117     237                                                         305  -14.77    0.00  1.0000
   0  10  -8     362     242                                                         658  -14.77    0.00  1.0000
   0  10  -8     706     193                                                        1103  -14.77    0.00  1.0000
   0 -10  -9    4075     367                                                        4956   14.67    0.00  1.0000
   0 -10   9    4034     390                                                        4917  -14.78    0.00  1.0000
   0  10  -9    4244     394                                                        5149  -14.78    0.00  1.0000
   0  10   9    3606     343                                                        4437   14.67    0.00  1.0000
   0  10  -9    3998     364                                                        4877  -14.78    0.00  1.0000
   0 -10  10      90     245                                                         198  -10.48    0.00  1.0000
   0  10  10     162     166                                                         301  -10.49    0.00  1.0000
   0 -10 -10     116     197                                                         237  -10.49    0.00  1.0000
   0 -10  10     121     298                                                         243  -10.48    0.00  1.0000
   0  10 -10     164     229                                                         304  -10.48    0.00  1.0000
   0  10 -10     187     201                                                         335  -10.48    0.00  1.0000
   0  10  11     252     168                                                         319   -4.45    0.00  1.0000
   0  10 -11     561     245                                                         659    4.46    0.00  1.0000
   0 -10  11     226     304                                                         290    4.46    0.00  1.0000
   0 -10 -11     297     198                                                         369   -4.45    0.00  1.0000
   0 -10  11     159     246                                                         213    4.46    0.00  1.0000
   0  10 -11     325     208                                                         401    4.46    0.00  1.0000
   0  10  12     451     175                                                         604    7.47    0.00  1.0000
   0 -10  12     221     258                                                         332    7.53    0.00  1.0000
   0 -10  12      11     312                                                        -154    7.53    0.00  1.0000
   0  10 -12     846     252                                                        1053    7.53    0.00  1.0000
   0  10 -12     677     220                                                         864    7.53    0.00  1.0000
   0 -10  13   11792     824                                                       11629    1.70    0.00  1.0000
   0  10 -13   12655     791                                                       12486    1.70    0.00  1.0000
   0  10 -13   12436     807                                                       12268    1.70    0.00  1.0000
   0  10  13   12115     775                                                       11935   -1.84    0.00  1.0000
   0 -10  13   12418     805                                                       12251    1.70    0.00  1.0000
   0  10  14      63     168                                                         221   16.33    0.00  1.0000
   0 -10  14      37     301                                                         168   16.25    0.00  1.0000
   0  10 -14      53     216                                                        -138   16.25    0.00  1.0000
   0  10 -14      53     259                                                        -189   16.25    0.00  1.0000
   0 -10  14      24     258                                                         137   16.25    0.00  1.0000
   0  10 -15     144     237                                                         251   -9.01    0.00  1.0000
   0  10  15     134     177                                                         236    8.85    0.00  1.0000
   0 -10  15      83     258                                                         168   -9.01    0.00  1.0000
   0  10 -15      18     213                                                          64   -9.01    0.00  1.0000
   0 -10  15     460     315                                                         641   -9.01    0.00  1.0000
   0  10  16     405     184                                                         306    5.88    0.00  1.0000
   0 -10  16     284     309                                                         201    5.93    0.00  1.0000
   0  10 -16     661     160                                                         531    5.93    0.00  1.0000
   0 -10  16    1147     271                                                         974    5.93    0.00  1.0000
   0  10 -16     510     214                                                         397    5.93    0.00  1.0000
   0  10 -16     501     241                                                         389    5.93    0.00  1.0000
   0  10 -17     192     139                                                         302   -7.94    0.00  1.0000
   0 -10  17     306     272                                                         442   -7.94    0.00  1.0000
   0 -10  17      55     317                                                         120   -7.94    0.00  1.0000
   0  10  17     249     187                                                         372    7.93    0.00  1.0000
   0  10 -17     120     248                                                         209   -7.94    0.00  1.0000
   0 -10  18    1190     332                                                         815  -13.27    0.00  1.0000
   0  10  18     891     192                                                         575  -13.09    0.00  1.0000
   0  10  18     527     208                                                         292  -13.09    0.00  1.0000
   0  10 -18     645     122                                                         378  -13.27    0.00  1.0000
   0 -10  18     987     280                                                         649  -13.27    0.00  1.0000
   0  10 -18    1122     262                                                         759  -13.27    0.00  1.0000
   0  10  19     203     206                                                         284    5.79    0.00  1.0000
   0  10  19       3     195                                                          19    5.79    0.00  1.0000
   0  10 -19     150      96                                                         220   -5.77    0.00  1.0000
   0  10 -19     161     266                                                         234   -5.77    0.00  1.0000
   0 -10  19     362     327                                                         467   -5.77    0.00  1.0000
   0 -10  19     149     288                                                         219   -5.77    0.00  1.0000
   0 -10 -20    1187     213                                                        1330   -4.49    0.00  1.0000
   0  10  20    1099     215                                                        1237   -4.49    0.00  1.0000
   0  10  20     847     228                                                         968   -4.49    0.00  1.0000
   0  10 -20     775     281                                                         881   -4.12    0.00  1.0000
   0 -10  20     931     299                                                        1047   -4.12    0.00  1.0000
   0  10 -20     244      76                                                         305   -4.12    0.00  1.0000
   0 -10  20     447     343                                                         529   -4.12    0.00  1.0000
   0 -10  21    5109     499                                                        4862   -3.95    0.00  1.0000
   0 -10  21    5637     466                                                        5377   -3.95    0.00  1.0000
   0  10  21    5560     418                                                        5302    3.95    0.00  1.0000
   0 -10 -21    6143     407                                                        5872    3.95    0.00  1.0000
   0  10 -21    5382     451                                                        5128   -3.95    0.00  1.0000
   0  10  21    5620     408                                                        5361    3.95    0.00  1.0000
   0  10 -22     326     312                                                         281    2.89    0.00  1.0000
   0 -10 -22     287     220                                                         244    2.94    0.00  1.0000
   0  10  22     270     236                                                         228    2.94    0.00  1.0000
   0 -10  22       2     306                                                         -88    2.89    0.00  1.0000
   0 -10 -22     176     203                                                         143    2.94    0.00  1.0000
   0  10  22     390     230                                                         340    2.94    0.00  1.0000
   0  10  23    1642     261                                                        1709   -1.84    0.00  1.0000
   0  10  23    1503     261                                                        1567   -1.84    0.00  1.0000
   0 -10 -23    1031     224                                                        1085   -1.84    0.00  1.0000
   0  10 -23    1591     336                                                        1658    1.85    0.00  1.0000
   0 -10  23    1141     330                                                        1198    1.85    0.00  1.0000
   0 -10  24     197     321                                                         318   -8.49    0.00  1.0000
   0  10  24     353     250                                                         515   -8.74    0.00  1.0000
   0  10 -24     639     320                                                         846   -8.49    0.00  1.0000
   0 -10 -24       1     214                                                          10   -8.74    0.00  1.0000
   0  10  24     374     252                                                         541   -8.74    0.00  1.0000
   0  10 -25    1951     345                                                        2135    4.61    0.00  1.0000
   0 -10  25    1936     353                                                        2120    4.61    0.00  1.0000
   0 -10 -25    1696     254                                                        1870   -4.67    0.00  1.0000
   0  10  25    2054     289                                                        2246   -4.67    0.00  1.0000
   0 -10  26     372     325                                                         476   -5.63    0.00  1.0000
   0 -10 -26     150     230                                                         219   -5.74    0.00  1.0000
   0  10 -26       0     305                                                           8   -5.63    0.00  1.0000
   0  10  26     154     262                                                         224   -5.74    0.00  1.0000
   0 -10  27     178     328                                                         134    6.71    0.00  1.0000
   0  10 -27     129     292                                                          91    6.71    0.00  1.0000
   0  10  27     235     266                                                         184   -6.64    0.00  1.0000
   0 -10 -27       9     241                                                        -315   -6.64    0.00  1.0000
   0 -10  28     497     341                                                         682    8.55    0.00  1.0000
   0  10 -28     196     309                                                         318    8.55    0.00  1.0000
   0  10  28     448     272                                                         625    8.54    0.00  1.0000
   0 -10 -28       0     247                                                          10    8.54    0.00  1.0000
   0  10 -29    1659     357                                                        1869   -5.65    0.00  1.0000
   0 -10 -29     991     266                                                        1157    5.71    0.00  1.0000
   0  10  29    1558     308                                                        1765    5.71    0.00  1.0000
   0  10 -30     139     363                                                         293  -11.99    0.00  1.0000
   0  10  30     263     288                                                         464  -11.96    0.00  1.0000
   0 -10 -30      29     240                                                        -178  -11.96    0.00  1.0000
   0  10  31     560     308                                                         672    5.07    0.00  1.0000
   0  10 -31       5     374                                                          19   -4.95    0.00  1.0000
   0 -10 -31     443     241                                                         543    5.07    0.00  1.0000
   0  10  32     113     308                                                         151    3.77    0.00  1.0000
   0  10 -32     133     399                                                         173    3.59    0.00  1.0000
   0  10  33    2109     348                                                        1934   -4.41    0.00  1.0000
   0  10 -33    2550     442                                                        2358    4.39    0.00  1.0000
   0  10 -34       5     429                                                        -142    4.94    0.00  1.0000
   0  10  34      66     316                                                         106    4.91    0.00  1.0000
   0  10  35     650     328                                                         875   -9.21    0.00  1.0000
   0  10 -35     199     439                                                         331    9.18    0.00  1.0000
   0  10 -36      11     455                                                         -65   -7.50    0.00  1.0000
   0  10  36      11     337                                                        -250   -7.35    0.00  1.0000
   0  10  37      36     341                                                          49    2.20    0.00  1.0000
   0  10 -37       1     462                                                        -530   -2.21    0.00  1.0000
   0  10 -38     159     316                                                         219    4.96    0.00  1.0000
   0  10  38     202     350                                                         269    4.95    0.00  1.0000
   0  10 -39     598     329                                                         389  -11.00    0.00  1.0000
   0  10  39     651     362                                                         436   10.77    0.00  1.0000
   0  12   0    5033     495                                                        5331    4.62    0.00  1.0000
   0 -12   0    4988     468                                                        5284    4.62    0.00  1.0000
   0 -12   0    7829     468                                                        8199    4.62    0.00  1.0000
   0 -12   1    2671     296                                                        3163  -10.24    0.00  1.0000
   0 -12  -1    2101     300                                                        2552   10.52    0.00  1.0000
   0  12   1    2554     334                                                        3049   10.52    0.00  1.0000
   0 -12   1    2428     317                                                        2898  -10.24    0.00  1.0000
   0 -12  -1    3210     311                                                        3763   10.52    0.00  1.0000
   0  12  -1    2470     338                                                        2944  -10.24    0.00  1.0000
   0 -12  -2    1934     255                                                        2238    7.48    0.00  1.0000
   0 -12  -2    1340     251                                                        1595    7.48    0.00  1.0000
   0  12   2    1657     289                                                        1940    7.48    0.00  1.0000
   0 -12   2    1720     273                                                        2015    7.67    0.00  1.0000
   0 -12   2    1419     247                                                        1688    7.67    0.00  1.0000
   0  12  -2    1761     312                                                        2059    7.67    0.00  1.0000
   0 -12  -3     903     220                                                        1008    3.79    0.00  1.0000
   0  12  -3     579     282                                                         668   -3.96    0.00  1.0000
   0  12   3     873     266                                                         976    3.79    0.00  1.0000
   0 -12   3     400     245                                                         474   -3.96    0.00  1.0000
   0 -12  -3     669     227                                                         760    3.79    0.00  1.0000
   0 -12  -4     143     218                                                         259   -9.27    0.00  1.0000
   0 -12  -4       0     206                                                          18   -9.27    0.00  1.0000
   0  12   4       0     248                                                          17   -9.27    0.00  1.0000
   0  12  -4      64     276                                                         146   -9.19    0.00  1.0000
   0 -12   4     417     246                                                         602   -9.19    0.00  1.0000
   0 -12   5    1309     262                                                        1471   -4.96    0.00  1.0000
   0 -12  -5     998     232                                                        1145    5.14    0.00  1.0000
   0 -12  -5    1271     219                                                        1437    5.14    0.00  1.0000
   0  12  -5    1113     297                                                        1263   -4.96    0.00  1.0000
   0  12   5     614     256                                                         731    5.14    0.00  1.0000
   0 -12   6     791     251                                                         603    8.00    0.00  1.0000
   0  12  -6    1355     285                                                        1105    8.00    0.00  1.0000
   0 -12  -6    1079     227                                                         859    7.91    0.00  1.0000
   0  12   6     329     254                                                         213    7.91    0.00  1.0000
   0 -12  -6     935     212                                                         731    7.91    0.00  1.0000
   0  12  -7    1027     214                                                         845    6.74    0.00  1.0000
   0 -12   7     879     261                                                         711    6.74    0.00  1.0000
   0  12  -7    1155     291                                                         962    6.74    0.00  1.0000
   0 -12  -7    1197     216                                                        1003   -6.62    0.00  1.0000
   0  12   7     451     255                                                         335   -6.62    0.00  1.0000
   0 -12  -7    1195     227                                                        1002   -6.62    0.00  1.0000
   0 -12  -8    1440     221                                                        1347    2.85    0.00  1.0000
   0  12   8     840     263                                                         769    2.85    0.00  1.0000
   0  12  -8    1673     229                                                        1569    2.95    0.00  1.0000
   0 -12   8    1060     281                                                         977    2.95    0.00  1.0000
   0  12   8     958     193                                                         882    2.85    0.00  1.0000
   0  12  -8     825     301                                                         752    2.95    0.00  1.0000
   0 -12  -8     880     233                                                         807    2.85    0.00  1.0000
   0 -12  -9    1079     238                                                        1032    1.64    0.00  1.0000
   0 -12   9     945     352                                                         888   -2.11    0.00  1.0000
   0 -12   9    1375     293                                                        1306   -2.11    0.00  1.0000
   0  12   9    1157     276                                                        1108    1.64    0.00  1.0000
   0 -12  -9    1518     225                                                        1462    1.64    0.00  1.0000
   0  12  -9    1264     238                                                        1198   -2.11    0.00  1.0000
   0  12  -9    1549     294                                                        1476   -2.11    0.00  1.0000
   0  12   9     642     190                                                         606    1.64    0.00  1.0000
   0 -12  10    1471     367                                                        1724   -7.15    0.00  1.0000
   0  12 -10    1206     250                                                        1436   -7.15    0.00  1.0000
   0 -12 -10    1823     253                                                        2098   -7.01    0.00  1.0000
   0 -12  10    1218     298                                                        1449   -7.15    0.00  1.0000
   0  12  10     944     205                                                        1144   -7.01    0.00  1.0000
   0  12  10    1669     282                                                        1932   -7.01    0.00  1.0000
   0  12 -10    1771     305                                                        2047   -7.15    0.00  1.0000
   0 -12 -10     647     226                                                         814   -7.01    0.00  1.0000
   0 -12  11     899     288                                                         862    1.40    0.00  1.0000
   0  12  11     568     190                                                         534   -1.59    0.00  1.0000
   0 -12 -11     439     209                                                         410   -1.59    0.00  1.0000
   0  12 -11     424     236                                                         399    1.40    0.00  1.0000
   0 -12 -11     930     230                                                         887   -1.59    0.00  1.0000
   0  12 -11     663     300                                                         631    1.40    0.00  1.0000
   0 -12  11     421     351                                                         396    1.40    0.00  1.0000
   0 -12 -12     428     239                                                         697  -12.79    0.00  1.0000
   0  12  12     791     202                                                        1145  -12.79    0.00  1.0000
   0 -12  12     348     288                                                         595  -12.82    0.00  1.0000
   0  12 -12     345     311                                                         590  -12.82    0.00  1.0000
   0  12 -12    1236     246                                                        1672  -12.82    0.00  1.0000
   0 -12  12     298     359                                                         529  -12.82    0.00  1.0000
   0 -12 -13    4778     364                                                        4486    4.83    0.00  1.0000
   0 -12  13    4274     405                                                        3990   -4.97    0.00  1.0000
   0  12 -13    4976     377                                                        4669   -4.97    0.00  1.0000
   0  12 -13    4534     425                                                        4241   -4.97    0.00  1.0000
   0  12  13    4629     339                                                        4341    4.83    0.00  1.0000
   0 -12  13    4807     462                                                        4505   -4.97    0.00  1.0000
   0 -12 -14     359     231                                                         377   -1.04    0.00  1.0000
   0  12 -14     626     248                                                         648   -0.96    0.00  1.0000
   0  12 -14     217     328                                                         230   -0.96    0.00  1.0000
   0 -12  14     438     299                                                         456   -0.96    0.00  1.0000
   0 -12  14     161     358                                                         172   -0.96    0.00  1.0000
   0  12  14     440     186                                                         460   -1.04    0.00  1.0000
   0  12 -15       5     249                                                         -91    4.82    0.00  1.0000
   0 -12  15     324     359                                                         403    4.82    0.00  1.0000
   0 -12  15       5     298                                                         -94    4.82    0.00  1.0000
   0  12 -15     140     308                                                         194    4.82    0.00  1.0000
   0  12  15      38     187                                                          69   -4.94    0.00  1.0000
   0  12 -16    1097     316                                                        1081   -0.55    0.00  1.0000
   0 -12  16    1130     374                                                        1113   -0.55    0.00  1.0000
   0  12  16    1313     221                                                        1298   -0.48    0.00  1.0000
   0  12 -16    1694     278                                                        1674   -0.55    0.00  1.0000
   0  12 -16    1514     229                                                        1495   -0.55    0.00  1.0000
   0 -12  16    1675     324                                                        1655   -0.55    0.00  1.0000
   0  12 -17     126     209                                                         194    6.05    0.00  1.0000
   0  12 -17     434     268                                                         555    6.05    0.00  1.0000
   0  12  17       7     203                                                          -3   -5.89    0.00  1.0000
   0  12 -17     282     305                                                         380    6.05    0.00  1.0000
   0 -12  17       7     371                                                        -129    6.05    0.00  1.0000
   0 -12  17     311     313                                                         414    6.05    0.00  1.0000
   0 -12  18     271     307                                                         106  -14.03    0.00  1.0000
   0  12 -18     215     267                                                          72  -14.03    0.00  1.0000
   0  12 -18     371     184                                                         172  -14.03    0.00  1.0000
   0  12  18     477     206                                                         246  -14.05    0.00  1.0000
   0  12 -18     119     303                                                          22  -14.03    0.00  1.0000
   0  12 -19       1     269                                                         -81    2.70    0.00  1.0000
   0 -12  19     232     322                                                         270    2.70    0.00  1.0000
   0  12 -19       1     317                                                         -78    2.70    0.00  1.0000
   0  12 -19       1     166                                                         -89    2.70    0.00  1.0000
   0  12  19       2     207                                                        -298   -2.92    0.00  1.0000
   0  12 -20    1002     338                                                         889   -4.13    0.00  1.0000
   0  12  20    1478     225                                                        1338   -4.19    0.00  1.0000
   0  12 -20    1441     273                                                        1305   -4.13    0.00  1.0000
   0 -12  20    1169     337                                                        1047   -4.13    0.00  1.0000
   0  12 -20     540     152                                                         458   -4.13    0.00  1.0000
   0  12 -21    2482     357                                                        2260    5.17    0.00  1.0000
   0  12  21    2287     324                                                        2072   -5.22    0.00  1.0000
   0  12 -21    1318     153                                                        1158    5.17    0.00  1.0000
   0  12 -21    1983     289                                                        1785    5.17    0.00  1.0000
   0 -12  21    2876     361                                                        2637    5.17    0.00  1.0000
   0  12  22     448     296                                                         392   -3.04    0.00  1.0000
   0  12 -22     309      88                                                         265   -2.88    0.00  1.0000
   0 -12  22     225     346                                                         188   -2.88    0.00  1.0000
   0  12 -22     791     344                                                         720   -2.88    0.00  1.0000
   0  12 -22       2     270                                                        -190   -2.88    0.00  1.0000
   0  12  23      13     293                                                         -84    8.13    0.00  1.0000
   0 -12 -23       8     185                                                          42    8.13    0.00  1.0000
   0  12 -23     434     351                                                         598   -8.10    0.00  1.0000
   0 -12 -24       0     193                                                        -257   -0.18    0.00  1.0000
   0  12  24       0     306                                                        -623   -0.18    0.00  1.0000
   0  12 -24     329     367                                                         331   -0.13    0.00  1.0000
   0 -12 -25     444     198                                                         315   -7.48    0.00  1.0000
   0  12 -25     707     379                                                         543    7.44    0.00  1.0000
   0  12  25     217     304                                                         130   -7.48    0.00  1.0000
   0  12 -26     711     382                                                         749   -1.59    0.00  1.0000
   0  12  26      85     306                                                          99   -1.64    0.00  1.0000
   0 -12 -26     383     200                                                         412   -1.64    0.00  1.0000
   0  12 -27      51     376                                                          55    0.58    0.00  1.0000
   0  12  27       0     317                                                         -23   -0.62    0.00  1.0000
   0  12 -28     538     386                                                         747   -9.31    0.00  1.0000
   0  12  28    1454     331                                                        1788   -9.34    0.00  1.0000
   0  12 -29     742     373                                                         653   -3.80    0.00  1.0000
   0  12  29    1020     339                                                         915    3.78    0.00  1.0000
   0  12  30     222     334                                                         405  -11.74    0.00  1.0000
   0  12 -30      28     340                                                        -473  -11.76    0.00  1.0000
   0  12  31     104     341                                                         121   -1.80    0.00  1.0000
   0  12 -31      35     389                                                          45    1.74    0.00  1.0000
   0  12  32      24     342                                                        -102   10.97    0.00  1.0000
   0  12 -32     451     411                                                         680   10.79    0.00  1.0000
   0  12  33     122     357                                                         166   -4.19    0.00  1.0000
   0  12 -33     860     447                                                         974    4.28    0.00  1.0000
   0  12 -34      97     457                                                         103    0.65    0.00  1.0000
   0  12  34     442     357                                                         454    0.64    0.00  1.0000
   0  12 -35       8     483                                                        -268    6.20    0.00  1.0000
   0  12  35       8     364                                                        -343   -6.16    0.00  1.0000
   0  12  36     283     375                                                         287    0.29    0.00  1.0000
   0  12 -36     652     478                                                         653    0.06    0.00  1.0000
   0  14   0    2042     346                                                        1666    9.78    0.00  1.0000
   0 -14   0    2466     298                                                        2051    9.78    0.00  1.0000
   0 -14   0    1938     285                                                        1572    9.78    0.00  1.0000
   0 -14  -1     325     250                                                         267    4.29    0.00  1.0000
   0  14   1      12     325                                                           3    4.29    0.00  1.0000
   0  14  -1     256     333                                                         204   -4.34    0.00  1.0000
   0 -14  -1     716     260                                                         629    4.29    0.00  1.0000
   0 -14   1     217     261                                                         169   -4.34    0.00  1.0000
   0 -14   1     420     266                                                         353   -4.34    0.00  1.0000
   0 -14   2    1232     290                                                        1252   -0.66    0.00  1.0000
   0 -14  -2    1226     291                                                        1247   -0.66    0.00  1.0000
   0  14   2     636     336                                                         651   -0.66    0.00  1.0000
   0  14  -2    1519     344                                                        1542   -0.66    0.00  1.0000
   0 -14  -2    1276     269                                                        1297   -0.66    0.00  1.0000
   0  14   3     371     321                                                         402    1.75    0.00  1.0000
   0  14  -3     394     337                                                         429   -1.93    0.00  1.0000
   0 -14  -3     527     276                                                         564    1.75    0.00  1.0000
   0 -14   3     520     280                                                         560   -1.93    0.00  1.0000
   0 -14   4      14     281                                                        -246   -8.47    0.00  1.0000
   0  14   4      20     310                                                          69   -8.63    0.00  1.0000
   0  14  -4      14     333                                                        -290   -8.47    0.00  1.0000
   0 -14  -4      15     264                                                        -231   -8.63    0.00  1.0000
   0 -14   5       2     277                                                        -240    3.46    0.00  1.0000
   0 -14  -5       2     259                                                        -139   -3.45    0.00  1.0000
   0  14  -5       2     326                                                          -3    3.46    0.00  1.0000
   0  14   5       2     319                                                        -520   -3.45    0.00  1.0000
   0 -14  -6     184     250                                                         223    3.06    0.00  1.0000
   0 -14   6     370     283                                                         424    3.04    0.00  1.0000
   0 -14   6     541     387                                                         606    3.04    0.00  1.0000
   0  14  -6     778     341                                                         855    3.04    0.00  1.0000
   0  14   6     103     313                                                         132    3.06    0.00  1.0000
   0  14   7     116     198                                                          70    5.34    0.00  1.0000
   0 -14   7       5     387                                                        -451   -5.22    0.00  1.0000
   0 -14   7       5     285                                                         -27   -5.22    0.00  1.0000
   0 -14  -7       6     249                                                        -129    5.34    0.00  1.0000
   0  14  -7     110     341                                                          66   -5.22    0.00  1.0000
   0  14   7     392     318                                                         303    5.34    0.00  1.0000
   0 -14  -8    2032     275                                                        2261    5.55    0.00  1.0000
   0  14   8    1243     341                                                        1423    5.55    0.00  1.0000
   0 -14   8    1252     314                                                        1436    5.63    0.00  1.0000
   0 -14   8    1180     415                                                        1359    5.63    0.00  1.0000
   0  14   8    1658     233                                                        1865    5.55    0.00  1.0000
   0  14  -8    1601     363                                                        1808    5.63    0.00  1.0000
   0 -14  -9     527     266                                                         558    1.48    0.00  1.0000
   0 -14   9    1381     308                                                        1430   -1.46    0.00  1.0000
   0  14   9     758     207                                                         795    1.48    0.00  1.0000
   0 -14   9     496     402                                                         525   -1.46    0.00  1.0000
   0  14  -9     559     351                                                         590   -1.46    0.00  1.0000
   0  14   9    1018     328                                                        1061    1.48    0.00  1.0000
   0 -14 -10     984     270                                                         728   -9.89    0.00  1.0000
   0  14 -10    1285     263                                                         990   -9.89    0.00  1.0000
   0  14  10    1052     212                                                         787   -9.89    0.00  1.0000
   0  14 -10    1195     356                                                         911   -9.89    0.00  1.0000
   0 -14  10    1386     410                                                        1079   -9.89    0.00  1.0000
   0  14  10    1424     324                                                        1112   -9.89    0.00  1.0000
   0 -14 -11    1371     282                                                        1300    2.18    0.00  1.0000
   0  14 -11    1831     281                                                        1750   -2.14    0.00  1.0000
   0 -14  11     882     414                                                         826   -2.14    0.00  1.0000
   0  14  11    1332     230                                                        1262    2.18    0.00  1.0000
   0  14  11    1436     332                                                        1363    2.18    0.00  1.0000
   0  14 -11    1565     360                                                        1490   -2.14    0.00  1.0000
   0  14 -12      18     281                                                        -102   -9.32    0.00  1.0000
   0 -14 -12      17     251                                                         -57   -9.21    0.00  1.0000
   0  14  12      17     320                                                          -9   -9.21    0.00  1.0000
   0 -14  12       6     407                                                          30   -9.32    0.00  1.0000
   0  14  12      17     204                                                          55   -9.21    0.00  1.0000
   0  14 -12     204     351                                                         323   -9.32    0.00  1.0000
   0  14 -13     809     365                                                         776    1.30    0.00  1.0000
   0 -14 -13     518     251                                                         490   -1.39    0.00  1.0000
   0  14 -13     202     287                                                         186    1.30    0.00  1.0000
   0  14  13     349     208                                                         326   -1.39    0.00  1.0000
   0  14  13     503     328                                                         475   -1.39    0.00  1.0000
   0 -14 -14     138     256                                                         228   -7.41    0.00  1.0000
   0  14  14     127     201                                                         213   -7.41    0.00  1.0000
   0  14 -14     319     282                                                         447   -7.32    0.00  1.0000
   0  14 -14     210     372                                                         316   -7.32    0.00  1.0000
   0  14 -15     168     251                                                         128   -3.75    0.00  1.0000
   0  14 -15       3     385                                                        -220   -3.75    0.00  1.0000
   0 -14 -15       9     260                                                           2    3.57    0.00  1.0000
   0  14  15       3     210                                                        -360    3.57    0.00  1.0000
   0  14 -15       3     284                                                        -139   -3.75    0.00  1.0000
   0  14 -16     153     264                                                         108    4.47    0.00  1.0000
   0  14 -16     548     285                                                         459    4.47    0.00  1.0000
   0  14 -16     397     386                                                         322    4.47    0.00  1.0000
   0  14  16     887     224                                                         768    4.68    0.00  1.0000
   0  14 -17     252     360                                                         328    5.10    0.00  1.0000
   0  14 -17      54     257                                                          92    5.10    0.00  1.0000
   0  14 -17     182     290                                                         248    5.10    0.00  1.0000
   0  14 -18     314     295                                                         334   -1.23    0.00  1.0000
   0  14 -18     398     359                                                         420   -1.23    0.00  1.0000
   0  14 -19     181     363                                                         191   -0.80    0.00  1.0000
   0  14 -19     373     298                                                         387   -0.80    0.00  1.0000
   0  14 -20     329     302                                                         555  -12.15    0.00  1.0000
   0  14 -20      93     379                                                         226  -12.15    0.00  1.0000
   0  14 -21       0     310                                                         -86    0.59    0.00  1.0000
   0  14 -21     119     384                                                         124    0.59    0.00  1.0000
   0  14 -22     446     392                                                         628   -9.09    0.00  1.0000
   0  14 -22      33     320                                                          93   -9.09    0.00  1.0000
   0  14 -23       5     399                                                        -183    4.91    0.00  1.0000
   0  14 -23     124     328                                                          80    4.91    0.00  1.0000
   0  14 -24     612     411                                                         564   -2.25    0.00  1.0000
   0  14  24     752     368                                                         703   -2.04    0.00  1.0000
   0  14 -24     137     329                                                         115   -2.25    0.00  1.0000
   0  14  25      31     363                                                          60    4.93    0.00  1.0000
   0  14 -25     170     427                                                         233   -5.00    0.00  1.0000
   0  14  26     942     374                                                         758   -7.06    0.00  1.0000
   0  14 -26     380     443                                                         268   -6.98    0.00  1.0000
   0  14  27     145     381                                                         204    5.00    0.00  1.0000
   0  14 -27      54     448                                                          93   -5.15    0.00  1.0000
   0  14  28     615     375                                                         483   -6.37    0.00  1.0000
   0  14 -28     471     459                                                         359   -6.22    0.00  1.0000
   0  14  29     126     396                                                         287  -12.89    0.00  1.0000
   0  14 -29      34     439                                                        -269   12.89    0.00  1.0000
   0  14 -30      31     428                                                         -18  -12.30    0.00  1.0000
   0  14  30      31     405                                                        -205  -12.43    0.00  1.0000
   0  14  31     304     409                                                         438   -7.82    0.00  1.0000
   0  14 -31      12     412                                                        -276    7.59    0.00  1.0000
   0  14  32       2     409                                                        -421   -2.89    0.00  1.0000
   0  14 -32     406     412                                                         459   -2.88    0.00  1.0000
   0  16   0     360     391                                                         154  -14.61    0.00  1.0000
   0  16  -1      19     388                                                        -173   -9.60    0.00  1.0000
   0 -16  -1     382     317                                                         570    9.63    0.00  1.0000
   0  16   1     225     385                                                         373    9.63    0.00  1.0000
   0  16   2     402     382                                                         423    1.17    0.00  1.0000
   0 -16  -2     376     318                                                         397    1.17    0.00  1.0000
   0  16  -2     857     404                                                         882    0.95    0.00  1.0000
   0 -16   2     350     411                                                         366    0.95    0.00  1.0000
   0  16  -3    1497     414                                                        1743    6.86    0.00  1.0000
   0 -16  -3    1174     341                                                        1391   -6.81    0.00  1.0000
   0  16   3    1115     395                                                        1327   -6.81    0.00  1.0000
   0 -16   3    1349     433                                                        1583    6.86    0.00  1.0000
   0 -16   4     155     426                                                         269   -8.79    0.00  1.0000
   0  16   4     138     387                                                         251   -9.16    0.00  1.0000
   0 -16  -4     487     330                                                         686   -9.16    0.00  1.0000
   0  16  -4     123     398                                                         226   -8.79    0.00  1.0000
   0 -16   5     104     429                                                          78   -3.01    0.00  1.0000
   0 -16  -5     860     331                                                         782    3.06    0.00  1.0000
   0  16  -5    1387     406                                                        1289   -3.01    0.00  1.0000
   0  16   5     546     379                                                         484    3.06    0.00  1.0000
   0 -16  -6      50     311                                                          52   -0.31    0.00  1.0000
   0  16   6       0     377                                                        -322   -0.31    0.00  1.0000
   0 -16   6       0     427                                                        -384   -0.30    0.00  1.0000
   0  16   6      53     217                                                          55   -0.31    0.00  1.0000
   0  16  -6       0     407                                                        -435   -0.30    0.00  1.0000
   0 -16  -7     135     306                                                         117    1.84    0.00  1.0000
   0  16   7     138     371                                                         120    1.84    0.00  1.0000
   0  16  -7     527     405                                                         488   -1.99    0.00  1.0000
   0  16   7      45     214                                                          35    1.84    0.00  1.0000
   0  16   8     272     383                                                         253    1.28    0.00  1.0000
   0 -16  -8     534     295                                                         508    1.28    0.00  1.0000
   0  16   8     552     215                                                         525    1.28    0.00  1.0000
   0  16  -8     640     403                                                         609    1.40    0.00  1.0000
   0  16   9     231     220                                                         178    5.03    0.00  1.0000
   0  16  -9     600     407                                                         517   -4.71    0.00  1.0000
   0  16   9       5     366                                                        -209    5.03    0.00  1.0000
   0 -16  -9     253     302                                                         197    5.03    0.00  1.0000
   0  16  10      64     219                                                          76   -1.58    0.00  1.0000
   0  16  10     391     373                                                         419   -1.58    0.00  1.0000
   0 -16 -10     554     295                                                         588   -1.58    0.00  1.0000
   0  16 -10     227     403                                                         249   -1.64    0.00  1.0000
   0  16  11     677     391                                                         772    3.96    0.00  1.0000
   0  16 -11    1383     417                                                        1509   -3.72    0.00  1.0000
   0 -16 -11     876     308                                                         983    3.96    0.00  1.0000
   0  16  12       5     383                                                         110   18.34    0.00  1.0000
   0  16 -12      31     413                                                         189   18.26    0.00  1.0000
   0 -16 -12       9     304                                                         125   18.34    0.00  1.0000
   0 -16 -13      13     306                                                        -557    8.09    0.00  1.0000
   0  16 -13      13     433                                                        -724   -8.09    0.00  1.0000
   0  16  13     155     385                                                         249    8.09    0.00  1.0000
   0  16 -14       4     451                                                        -616   -4.36    0.00  1.0000
   0 -16 -14       4     304                                                        -212   -4.32    0.00  1.0000
   0  16  14      48     375                                                          79   -4.32    0.00  1.0000
   0  16 -14       4     304                                                         -62   -4.36    0.00  1.0000
   0 -16 -15     218     311                                                         278    4.29    0.00  1.0000
   0  16 -15     379     447                                                         455   -4.22    0.00  1.0000
   0  16  15     167     393                                                         220    4.29    0.00  1.0000
   0 -16 -16      27     306                                                        -438   11.57    0.00  1.0000
   0  16  16       1     405                                                          19   11.57    0.00  1.0000
   0  16 -16     253     438                                                         444   11.61    0.00  1.0000
   0 -16 -17     241     308                                                         179   -4.87    0.00  1.0000
   0  16 -17       5     430                                                        -321    4.84    0.00  1.0000
   0  16  17     470     398                                                         382   -4.87    0.00  1.0000
   0 -16 -18       1     307                                                         -14   -1.60    0.00  1.0000
   0  16 -18     458     417                                                         427   -1.64    0.00  1.0000
   0  16 -19     145     422                                                         145   -0.02    0.00  1.0000
   0 -16 -19     209     312                                                         208    0.08    0.00  1.0000
   0  16 -20       2     436                                                        -194    3.46    0.00  1.0000
   0 -16 -20     136     319                                                         175    3.45    0.00  1.0000
   0  16 -21      12     437                                                        -261    7.75    0.00  1.0000
   0  16 -22     103     455                                                         351  -19.15    0.00  1.0000
   0  16 -23     920     464                                                        1195    9.50    0.00  1.0000
   0  16 -24     345     460                                                         693  -17.39    0.00  1.0000
   0  16 -25       3     467                                                        -178   -3.91    0.00  1.0000
   0  16 -26       2     492                                                         -25    3.23    0.00  1.0000
   0  18   0       2     454                                                        -227    3.01    0.00  1.0000
   0  18  -1       4     455                                                        -415    4.67    0.00  1.0000
   0  18   1       4     452                                                        -583   -4.71    0.00  1.0000
   0  18  -2     729     459                                                        1006   10.51    0.00  1.0000
   0  18   2      23     446                                                        -131   10.71    0.00  1.0000
   0  18  -3     351     453                                                         297    3.37    0.00  1.0000
   0  18   3     803     451                                                         723   -3.24    0.00  1.0000
   0 -18  -3     712     382                                                         637   -3.24    0.00  1.0000
   0  18   4     258     445                                                         165   -7.17    0.00  1.0000
   0  18  -4      10     452                                                        -204   -7.01    0.00  1.0000
   0 -18  -4      10     381                                                        -517   -7.17    0.00  1.0000
   0 -18  -5     158     374                                                         146   -1.11    0.00  1.0000
   0  18   5     386     443                                                         367   -1.11    0.00  1.0000
   0  18  -5       0     452                                                         -21    1.09    0.00  1.0000
   0  18   6      85     432                                                         210  -11.84    0.00  1.0000
   0  18  -6      47     459                                                         146  -11.69    0.00  1.0000
   0 -18  -6      23     379                                                         101  -11.84    0.00  1.0000
   0 -18  -7     693     390                                                         735    1.77    0.00  1.0000
   0  18  -7     173     457                                                         195   -1.88    0.00  1.0000
   0  18   7       1     441                                                         -77    1.77    0.00  1.0000
   0 -18  -8       1     389                                                        -373    1.86    0.00  1.0000
   0  18   8       1     437                                                        -615    1.86    0.00  1.0000
   0  18  -8     250     455                                                         226    1.76    0.00  1.0000
   0  18  -9     105     455                                                          93    1.31    0.00  1.0000
   0  18   9       0     431                                                        -423   -1.17    0.00  1.0000
   0 -18  -9     481     375                                                         458   -1.17    0.00  1.0000
   0  18  10      70     436                                                         291  -19.44    0.00  1.0000
   0 -18 -10      74     369                                                         299  -19.44    0.00  1.0000
   0  18 -10      76     456                                                        -651  -19.46    0.00  1.0000
   0  18 -11     586     464                                                         485   -4.93    0.00  1.0000
   0 -18 -11       5     353                                                        -229    5.01    0.00  1.0000
   0  18  11     737     440                                                         621    5.01    0.00  1.0000
   0 -18 -12     262     360                                                         249    0.91    0.00  1.0000
   0  18  12       0     447                                                        -320    0.91    0.00  1.0000
   0  18 -12     383     476                                                         369    0.83    0.00  1.0000
   0  18 -13      43     484                                                        -179  -14.57    0.00  1.0000
   0 -18 -13      43     356                                                        -332   14.63    0.00  1.0000
   0  18  13      43     451                                                         -17   14.63    0.00  1.0000
   0  18  14       0     440                                                          29  -11.94    0.00  1.0000
   0  18 -14      30     502                                                        -230  -12.21    0.00  1.0000
   0 -18 -14       2     343                                                          18  -11.94    0.00  1.0000
   0  18 -15      58     514                                                        -937  -16.95    0.00  1.0000
   0 -18 -15     522     346                                                         315   17.04    0.00  1.0000
   0  18  15     452     444                                                         259   17.04    0.00  1.0000
   0  18  16       6     451                                                        -540   -5.48    0.00  1.0000
   0 -18 -16       6     351                                                        -251   -5.48    0.00  1.0000
   0  18 -16     138     501                                                         201   -5.43    0.00  1.0000
   0  18  17       3     452                                                        -276    3.76    0.00  1.0000
   0 -18 -17     117     368                                                          84    3.76    0.00  1.0000
   0  18 -17       3     488                                                        -236   -3.63    0.00  1.0000
   0  18 -18      19     477                                                          29    2.44    0.00  1.0000
   0  18  18     364     462                                                         411    2.70    0.00  1.0000
   0 -18 -18       1     365                                                        -384    2.70    0.00  1.0000
   1   1 -46      73     345                                                         133   -6.72    0.00  1.0000
   1  -1 -46     374     329                                                         501   -6.81    0.00  1.0000
  -1   1  46     563     314                                                         717   -6.81    0.00  1.0000
  -1  -1  46     171     336                                                         258   -6.72    0.00  1.0000
  -1   1  45      29     294                                                          37   -1.65    0.00  1.0000
  -1  -1  45     478     303                                                         508    1.50    0.00  1.0000
   1  -1 -45     292     311                                                         318   -1.65    0.00  1.0000
   1   1 -45     193     332                                                         212    1.50    0.00  1.0000
   1  -1 -44     114     296                                                         163   -4.90    0.00  1.0000
  -1   1  44       5     282                                                        -170   -4.90    0.00  1.0000
  -1  -1  44       5     287                                                         -26   -5.04    0.00  1.0000
   1   1 -44     299     322                                                         377   -5.04    0.00  1.0000
  -1   1  43      54     269                                                          50    0.64    0.00  1.0000
  -1  -1  43      77     270                                                          73   -0.54    0.00  1.0000
   1   1 -43       0     305                                                        -276   -0.54    0.00  1.0000
   1  -1 -43       0     287                                                          -3    0.64    0.00  1.0000
  -1   1  42      31     265                                                          36   -1.84    0.00  1.0000
  -1  -1  42      53     258                                                          60   -1.83    0.00  1.0000
   1   1 -42       1     304                                                        -202   -1.83    0.00  1.0000
   1  -1 -42       1     290                                                        -379   -1.84    0.00  1.0000
  -1  -1  41       1     252                                                        -201    2.02    0.00  1.0000
   1  -1 -41       1     285                                                        -284   -1.92    0.00  1.0000
  -1   1  41     180     253                                                         158   -1.92    0.00  1.0000
   1   1 -41     304     287                                                         274    2.02    0.00  1.0000
   1  -1 -40       1     277                                                        -253   -2.36    0.00  1.0000
  -1   1  40       1     247                                                         -72   -2.36    0.00  1.0000
  -1  -1  40     257     242                                                         292   -2.34    0.00  1.0000
   1   1 -40       1     283                                                        -106   -2.34    0.00  1.0000
   1   1 -39    2036     297                                                        2194   -4.00    0.00  1.0000
  -1  -1  39    1662     256                                                        1805   -4.00    0.00  1.0000
  -1   1  39    1588     276                                                        1724    3.88    0.00  1.0000
   1  -1 -39    1671     293                                                        1810    3.88    0.00  1.0000
  -1  -1  38       0     225                                                         -78   -0.37    0.00  1.0000
   1  -1 -38       0     261                                                        -111   -0.26    0.00  1.0000
   1   1 -38      68     252                                                          71   -0.37    0.00  1.0000
  -1   1  38     354     236                                                         358   -0.26    0.00  1.0000
   1  -1 -37       0     245                                                         -84    1.46    0.00  1.0000
  -1  -1  37       0     216                                                        -290   -1.38    0.00  1.0000
   1   1 -37     597     254                                                         567   -1.38    0.00  1.0000
  -1   1  37       0     231                                                         -50    1.46    0.00  1.0000
  -1   1  37       0     304                                                        -105    1.46    0.00  1.0000
  -1  -1  36     454     240                                                         421   -1.80    0.00  1.0000
   1   1 -36      54     242                                                          43   -1.80    0.00  1.0000
  -1  -1  36     235     332                                                         211   -1.80    0.00  1.0000
  -1   1  36     540     234                                                         505   -1.72    0.00  1.0000
  -1  -1  36     490     214                                                         456   -1.80    0.00  1.0000
  -1   1  36     893     291                                                         848   -1.72    0.00  1.0000
   1  -1 -36     515     243                                                         481   -1.72    0.00  1.0000
  -1  -1  35    1387     337                                                        1490   -3.06    0.00  1.0000
   1  -1 -35    1600     261                                                        1711    3.06    0.00  1.0000
   1   1 -35    1378     256                                                        1481   -3.06    0.00  1.0000
  -1   1  35    1272     391                                                        1371    3.06    0.00  1.0000
  -1   1  35    1441     256                                                        1546    3.06    0.00  1.0000
  -1  -1  35    1465     255                                                        1571   -3.06    0.00  1.0000
  -1   1  35    1369     296                                                        1472    3.06    0.00  1.0000
  -1  -1  35    1748     242                                                        1864   -3.06    0.00  1.0000
  -1  -1  34     535     208                                                         627    4.32    0.00  1.0000
  -1  -1  34      39     300                                                          66    4.32    0.00  1.0000
  -1  -1  34     116     358                                                         161    4.32    0.00  1.0000
  -1  -1  34     363     228                                                         439    4.32    0.00  1.0000
   1   1 -34     117     230                                                         162    4.32    0.00  1.0000
  -1   1  34     404     222                                                         487    4.50    0.00  1.0000
  -1   1  34     204     256                                                         264    4.50    0.00  1.0000
   1  -1 -34     172     222                                                         228    4.50    0.00  1.0000
  -1   1  34     164     371                                                         218    4.50    0.00  1.0000
  -1   1  33    6436     537                                                        6128    4.36    0.00  1.0000
  -1  -1  33    7107     459                                                        6780   -4.39    0.00  1.0000
  -1  -1  33    5284     485                                                        5003   -4.39    0.00  1.0000
   1  -1 -33    6202     448                                                        5899    4.36    0.00  1.0000
   1   1 -33    6021     455                                                        5720   -4.39    0.00  1.0000
  -1   1  33    6307     441                                                        6002    4.36    0.00  1.0000
  -1  -1  33    6193     540                                                        5888   -4.39    0.00  1.0000
  -1  -1  33    7004     439                                                        6679   -4.39    0.00  1.0000
   1  -1 -32       4     324                                                        -262    4.26    0.00  1.0000
  -1  -1  32     543     349                                                         635    4.27    0.00  1.0000
  -1  -1  32     119     271                                                         164    4.27    0.00  1.0000
  -1  -1  32     112     204                                                         156    4.27    0.00  1.0000
  -1   1  32       4     355                                                        -515    4.26    0.00  1.0000
   1  -1 -32     153     212                                                         203    4.26    0.00  1.0000
   1   1 -32     217     225                                                         276    4.27    0.00  1.0000
  -1   1  32     111     204                                                         154    4.26    0.00  1.0000
  -1  -1  32     157     202                                                         208    4.27    0.00  1.0000
  -1  -1  31   21575    1267                                                       20816   -5.83    0.00  1.0000
  -1  -1  31   18496    1304                                                       17794   -5.83    0.00  1.0000
  -1  -1  31   21829    1272                                                       21066   -5.83    0.00  1.0000
  -1   1  31   21357    1272                                                       20556    6.19    0.00  1.0000
   1   1 -31   21145    1280                                                       20394   -5.83    0.00  1.0000
   1  -1 -31   21566    1304                                                       20761    6.19    0.00  1.0000
  -1  -1  31   19127    1288                                                       18413   -5.83    0.00  1.0000
   1  -1 -31   20729    1275                                                       19940    6.19    0.00  1.0000
  -1   1  31   21092    1311                                                       20296    6.19    0.00  1.0000
  -1   1  30       0     182                                                        -147   -1.22    0.00  1.0000
  -1  -1  30       0     179                                                        -190   -1.36    0.00  1.0000
   1   1 -30       0     213                                                         -60   -1.36    0.00  1.0000
   1  -1 -30       0     188                                                          -2   -1.22    0.00  1.0000
   1  -1 -30       0     297                                                        -390   -1.22    0.00  1.0000
  -1   1  30       0     331                                                        -391   -1.22    0.00  1.0000
  -1  -1  30     174     321                                                         190   -1.36    0.00  1.0000
  -1  -1  30     472     273                                                         499   -1.36    0.00  1.0000
  -1  -1  30       0     195                                                         -78   -1.36    0.00  1.0000
   1   1 -29     845     198                                                         699   -5.88    0.00  1.0000
  -1  -1  29       7     170                                                          -4   -5.88    0.00  1.0000
  -1   1  29     580     312                                                         465    5.63    0.00  1.0000
  -1  -1  29     565     180                                                         447   -5.88    0.00  1.0000
  -1   1  29     596     178                                                         479    5.63    0.00  1.0000
  -1  -1  29     511     261                                                         399   -5.88    0.00  1.0000
   1  -1 -29     553     177                                                         441    5.63    0.00  1.0000
   1  -1 -29     446     272                                                         346    5.63    0.00  1.0000
  -1  -1  29     520     312                                                         407   -5.88    0.00  1.0000
  -1  -1  28    5492     429                                                        5439    0.80    0.00  1.0000
  -1   1  28    5814     378                                                        5755    0.87    0.00  1.0000
  -1   1  28    5145     463                                                        5090    0.87    0.00  1.0000
  -1  -1  28    6072     380                                                        6017    0.80    0.00  1.0000
   1  -1 -28    5111     381                                                        5056    0.87    0.00  1.0000
   1   1 -28    5016     391                                                        4966    0.80    0.00  1.0000
  -1  -1  28    5008     373                                                        4958    0.80    0.00  1.0000
  -1  -1  28    5192     464                                                        5141    0.80    0.00  1.0000
   1  -1 -28    5497     429                                                        5440    0.87    0.00  1.0000
  -1  -1  27   19073    1342                                                       19099    0.21    0.00  1.0000
  -1   1  27   21531    1314                                                       21528    0.02    0.00  1.0000
   1  -1 -27   19090    1331                                                       19087    0.02    0.00  1.0000
  -1  -1  27   20503    1310                                                       20530    0.21    0.00  1.0000
   1  -1 -27   21568    1316                                                       21565    0.02    0.00  1.0000
   1   1 -27   20053    1341                                                       20079    0.21    0.00  1.0000
   1   1 -27   22720    1321                                                       22748    0.21    0.00  1.0000
  -1  -1  27   21446    1312                                                       21473    0.21    0.00  1.0000
  -1   1  27   21357    1342                                                       21354    0.02    0.00  1.0000
  -1  -1  27   20325    1331                                                       20351    0.21    0.00  1.0000
   1   1 -26    1438     293                                                        1635   -5.62    0.00  1.0000
   1  -1 -26    1824     202                                                        2042   -5.56    0.00  1.0000
  -1   1  26    1845     313                                                        2064   -5.56    0.00  1.0000
  -1  -1  26    1121     271                                                        1295   -5.62    0.00  1.0000
  -1  -1  26    1788     316                                                        2006   -5.62    0.00  1.0000
   1  -1 -26     973     270                                                        1134   -5.56    0.00  1.0000
  -1   1  26    1797     194                                                        2014   -5.56    0.00  1.0000
  -1  -1  26    1261     189                                                        1445   -5.62    0.00  1.0000
   1   1 -26    1892     213                                                        2117   -5.62    0.00  1.0000
  -1  -1  26    1767     199                                                        1984   -5.62    0.00  1.0000
   1   1 -25   26574    1504                                                       26160    2.85    0.00  1.0000
  -1   1  25   23730    1479                                                       23343   -2.82    0.00  1.0000
  -1   1  25   25397    1507                                                       24997   -2.82    0.00  1.0000
  -1  -1  25   25740    1477                                                       25333    2.85    0.00  1.0000
   1   1 -25   22715    1485                                                       22332    2.85    0.00  1.0000
   1  -1 -25   22751    1480                                                       22372   -2.82    0.00  1.0000
   1  -1 -25   25201    1498                                                       24802   -2.82    0.00  1.0000
  -1  -1  25   24220    1504                                                       23825    2.85    0.00  1.0000
  -1  -1  25   23909    1496                                                       23516    2.85    0.00  1.0000
  -1  -1  25   23200    1478                                                       22813    2.85    0.00  1.0000
   1   1 -24     255     243                                                         355   -6.86    0.00  1.0000
   1  -1 -24     278     149                                                         382   -6.82    0.00  1.0000
  -1  -1  24     107     133                                                         174   -6.86    0.00  1.0000
   1  -1 -24       9     223                                                        -136   -6.82    0.00  1.0000
   1   1 -24     130     168                                                         204   -6.86    0.00  1.0000
  -1  -1  24     297     234                                                         405   -6.86    0.00  1.0000
  -1  -1  24     351     139                                                         467   -6.86    0.00  1.0000
  -1  -1  24     275     261                                                         379   -6.86    0.00  1.0000
  -1   1  24      60     134                                                         112   -6.82    0.00  1.0000
  -1  -1  23    1746     256                                                        1617    3.53    0.00  1.0000
  -1  -1  23    2541     283                                                        2385    3.53    0.00  1.0000
  -1   1  23    1661     174                                                        1532   -3.61    0.00  1.0000
   1  -1 -23    1635     186                                                        1507   -3.61    0.00  1.0000
   1   1 -23    2458     252                                                        2305    3.53    0.00  1.0000
  -1  -1  23    2258     175                                                        2111    3.53    0.00  1.0000
   1  -1 -23    2265     239                                                        2114   -3.61    0.00  1.0000
   1   1 -23    1761     194                                                        1632    3.53    0.00  1.0000
   1   1 -22      30     202                                                         193  -18.74    0.00  1.0000
  -1  -1  22      34     229                                                         203  -18.74    0.00  1.0000
   1  -1 -22      36     214                                                         208  -18.76    0.00  1.0000
   1  -1 -22     135     141                                                         401  -18.76    0.00  1.0000
   1   1 -22     130     155                                                         392  -18.74    0.00  1.0000
  -1  -1  22     143     258                                                         414  -18.74    0.00  1.0000
  -1   1  22      34     131                                                         203  -18.76    0.00  1.0000
   1   1 -21   33677    2114                                                       33252    2.59    0.00  1.0000
   1  -1 -21   32910    2102                                                       32493   -2.57    0.00  1.0000
  -1   1  21   34403    2101                                                       33977   -2.57    0.00  1.0000
   1  -1 -21   35758    2113                                                       35323   -2.57    0.00  1.0000
  -1  -1  21   34500    2118                                                       34070    2.59    0.00  1.0000
  -1  -1  21   36307    2114                                                       35865    2.59    0.00  1.0000
   1   1 -21   34146    2105                                                       33718    2.59    0.00  1.0000
   1   1 -20    2501     254                                                        2261   -5.51    0.00  1.0000
  -1  -1  20    2707     297                                                        2457   -5.51    0.00  1.0000
  -1   1  20    2598     197                                                        2353   -5.52    0.00  1.0000
   1   1 -20    2622     215                                                        2376   -5.51    0.00  1.0000
   1  -1 -20    2587     242                                                        2342   -5.52    0.00  1.0000
  -1  -1  20    2676     267                                                        2428   -5.51    0.00  1.0000
   1  -1 -20    2573     206                                                        2329   -5.52    0.00  1.0000
  -1   1  19   18860    1182                                                       19423    4.57    0.00  1.0000
  -1  -1  19   18492    1204                                                       19041   -4.50    0.00  1.0000
   1   1 -19   19081    1199                                                       19639   -4.50    0.00  1.0000
   1  -1 -19   18871    1197                                                       19434    4.57    0.00  1.0000
  -1  -1  19   19177    1198                                                       19736   -4.50    0.00  1.0000
   1  -1 -19   16661    1183                                                       17190    4.57    0.00  1.0000
   1   1 -19   18862    1187                                                       19416   -4.50    0.00  1.0000
  -1   1  18    1667     153                                                        1488   -5.12    0.00  1.0000
  -1  -1  18    1538     231                                                        1367   -5.09    0.00  1.0000
   1  -1 -18    1483     162                                                        1314   -5.12    0.00  1.0000
  -1  -1  18    1931     255                                                        1739   -5.09    0.00  1.0000
   1  -1 -18    1462     219                                                        1294   -5.12    0.00  1.0000
   1   1 -18    1746     166                                                        1563   -5.09    0.00  1.0000
   1   1 -18    1993     218                                                        1797   -5.09    0.00  1.0000
   1   1 -17    5633     344                                                        5152   -7.44    0.00  1.0000
  -1  -1  17    5887     372                                                        5395   -7.44    0.00  1.0000
   1   1 -17    6589     370                                                        6068   -7.44    0.00  1.0000
   1  -1 -17    4278     337                                                        3859    7.45    0.00  1.0000
   1  -1 -17    6330     370                                                        5818    7.45    0.00  1.0000
  -1  -1  17    5887     392                                                        5395   -7.44    0.00  1.0000
  -1   1  17    5355     333                                                        4885    7.45    0.00  1.0000
   1   1 -16    4821     297                                                        3466  -23.75    0.00  1.0000
  -1  -1  16    4783     311                                                        3434  -23.75    0.00  1.0000
   1  -1 -16    4920     289                                                        3544  -23.86    0.00  1.0000
  -1   1  16    5068     247                                                        3670  -23.86    0.00  1.0000
   1   1 -16    4794     257                                                        3443  -23.75    0.00  1.0000
  -1  -1  16    4905     295                                                        3537  -23.75    0.00  1.0000
   1   1 -15     162     176                                                         532  -23.73    0.00  1.0000
  -1   1  15     257     159                                                         703   23.98    0.00  1.0000
  -1  -1  15     127     212                                                         466  -23.73    0.00  1.0000
   1   1 -15     290     127                                                         752  -23.73    0.00  1.0000
  -1  -1  15      69     189                                                         345  -23.73    0.00  1.0000
   1  -1 -15      41     176                                                         279   23.98    0.00  1.0000
  -1   1  15     274     106                                                         732   23.98    0.00  1.0000
  -1   1  14       0     147                                                          31   12.94    0.00  1.0000
  -1   1  14     188      96                                                         380   12.94    0.00  1.0000
   1   1 -14     314     115                                                         557   13.18    0.00  1.0000
   1  -1 -14      34     176                                                        -122   12.94    0.00  1.0000
  -1  -1  14      96     170                                                         246   13.18    0.00  1.0000
   1   1 -14      51     154                                                         170   13.18    0.00  1.0000
  -1  -1  14      61     199                                                         188   13.18    0.00  1.0000
  -1   1  13   55954    3320                                                       53330   12.62    0.00  1.0000
  -1  -1  13   56884    3322                                                       54238  -12.62    0.00  1.0000
   1   1 -13   59080    3324                                                       56383  -12.62    0.00  1.0000
  -1   1  13   55854    3317                                                       53233   12.62    0.00  1.0000
  -1  -1  13   55868    3326                                                       53246  -12.62    0.00  1.0000
   1   1 -13   55284    3319                                                       52676  -12.62    0.00  1.0000
   1  -1 -13   57175    3324                                                       54523   12.62    0.00  1.0000
   1   1 -12   16181     783                                                       13235   27.06    0.00  1.0000
  -1  -1  12   16363     781                                                       13400   27.06    0.00  1.0000
  -1   1  12   14388     777                                                       11622   27.03    0.00  1.0000
   1  -1 -12   16602     781                                                       13620   27.03    0.00  1.0000
   1   1 -12   14778     770                                                       11970   27.06    0.00  1.0000
  -1  -1  12   16905     792                                                       13891   27.06    0.00  1.0000
  -1   1  12   13806     768                                                       11100   27.03    0.00  1.0000
   1  -1 -11    6133     319                                                        4572   24.06    0.00  1.0000
  -1  -1  11    6549     341                                                        4926  -24.16    0.00  1.0000
  -1  -1  11    6258     323                                                        4674  -24.16    0.00  1.0000
   1   1 -11    6624     301                                                        4991  -24.16    0.00  1.0000
  -1   1  11    6428     297                                                        4827   24.06    0.00  1.0000
   1   1 -11    6403     327                                                        4799  -24.16    0.00  1.0000
  -1  -1  11    5488     292                                                        4012  -24.16    0.00  1.0000
  -1  -1  10    5908     206                                                        2387   62.66    0.00  1.0000
  -1  -1  10    6875     266                                                        3016   62.66    0.00  1.0000
  -1  -1  10    7437     238                                                        3392   62.66    0.00  1.0000
   1  -1 -10    7678     218                                                        3549   62.79    0.00  1.0000
  -1   1  10    8048     214                                                        3802   62.79    0.00  1.0000
   1  -1 -10    6912     240                                                        3034   62.79    0.00  1.0000
   1   1 -10    7388     241                                                        3359   62.66    0.00  1.0000
   1   1  -9     568     140                                                         714    6.42    0.00  1.0000
   1   1  -9     549     130                                                         693    6.42    0.00  1.0000
   1  -1  -9     578     135                                                         723   -6.36    0.00  1.0000
   1  -1  -9     687     104                                                         845   -6.36    0.00  1.0000
  -1  -1   9     533     128                                                         674    6.42    0.00  1.0000
  -1  -1   9     668      80                                                         825    6.42    0.00  1.0000
  -1   1   9     730      95                                                         892   -6.36    0.00  1.0000
  -1   1   8    6879     761                                                       12932  -69.41    0.00  1.0000
   1  -1  -8    5845     767                                                       11497  -69.41    0.00  1.0000
  -1  -1   8    5806     764                                                       11457  -69.57    0.00  1.0000
   1   1  -8    5096     769                                                       10448  -69.57    0.00  1.0000
   1   1  -8    6256     767                                                       12086  -69.57    0.00  1.0000
   1  -1  -8    7545     764                                                       13841  -69.41    0.00  1.0000
  -1   1   7    9922     497                                                        8724   13.86    0.00  1.0000
   1  -1  -7    9253     497                                                        8097   13.86    0.00  1.0000
   1  -1  -7    8351     503                                                        7255   13.86    0.00  1.0000
   1   1  -7    6998     507                                                        5994  -13.92    0.00  1.0000
   1   1  -7    9517     503                                                        8340  -13.92    0.00  1.0000
  -1  -1   7    9158     500                                                        8004  -13.92    0.00  1.0000
  -1  -1   6    2149     394                                                        6095  -70.79    0.00  1.0000
   1  -1  -6    2402     391                                                        6508  -70.68    0.00  1.0000
   1   1  -6    1883     396                                                        5640  -70.79    0.00  1.0000
  -1   1   6    2319     390                                                        6371  -70.68    0.00  1.0000
   1   1  -5  453748   27499                                                      468395  -24.06    0.00  1.0000
  -1  -1   5  431688   27499                                                      445978  -24.06    0.00  1.0000
  -1   1   5  410698   27499                                                      424539   23.89    0.00  1.0000
   1   1  -4    4930      67                                                         589  104.63    0.00  1.0000
  -1  -1  -4     812     323                                                        5166  221.01    0.00  1.0000
   1  -1   5     440      99                                                         683  -11.49    0.00  1.0000
   1  -1   6     944     456                                                        8293 -268.23    0.00  1.0000
  -1  -1  -6    1194     449                                                        7563 -268.05    0.00  1.0000
   1   1   6    2052     452                                                        5754 -268.05    0.00  1.0000
  -1  -1  -7  265872   12603                                                      209955 -128.33    0.00  1.0000
   1   1   7  268552   12603                                                      212337 -128.33    0.00  1.0000
   1  -1   7  258370   12604                                                      203233  128.48    0.00  1.0000
   1  -1   7  240277   12604                                                      187223  128.48    0.00  1.0000
   1  -1   8   14313    1074                                                       16907   23.14    0.00  1.0000
  -1   1  -8   11396    1076                                                       13722   23.14    0.00  1.0000
   1   1   8   15784    1072                                                       18507   23.19    0.00  1.0000
  -1  -1  -8   15172    1073                                                       17844   23.19    0.00  1.0000
   1  -1   8   14729    1079                                                       17358   23.14    0.00  1.0000
   1   1   8   15705    1075                                                       18422   23.19    0.00  1.0000
  -1   1  -9   10666     970                                                       14787   40.95    0.00  1.0000
   1   1   9   10131     967                                                       14175  -41.14    0.00  1.0000
   1  -1   9    9927     966                                                       13914   40.95    0.00  1.0000
   1  -1   9   10267     972                                                       14316   40.95    0.00  1.0000
  -1  -1  -9   11213     964                                                       15450  -41.14    0.00  1.0000
   1   1   9   14281     964                                                       19020  -41.14    0.00  1.0000
  -1   1 -10   47435    2219                                                       36242   61.17    0.00  1.0000
   1  -1  10   47641    2221                                                       36422   61.17    0.00  1.0000
   1   1  10   48278    2215                                                       36962   61.26    0.00  1.0000
   1  -1  10   44560    2218                                                       33734   61.17    0.00  1.0000
  -1  -1 -10   47180    2216                                                       36002   61.26    0.00  1.0000
   1   1  10   46442    2217                                                       35358   61.26    0.00  1.0000
  -1  -1 -11    9521     599                                                       10097   -6.48    0.00  1.0000
   1   1  11    8845     593                                                        9401   -6.48    0.00  1.0000
   1   1  11    8599     605                                                        9147   -6.48    0.00  1.0000
   1  -1  11    8745     612                                                        9289    6.38    0.00  1.0000
   1  -1  11    8324     604                                                        8855    6.38    0.00  1.0000
   1   1  12    4480     361                                                        5049   -9.22    0.00  1.0000
  -1  -1 -12    4472     346                                                        5040   -9.22    0.00  1.0000
   1  -1  12    4364     360                                                        4932   -9.33    0.00  1.0000
   1   1  12    4890     337                                                        5484   -9.22    0.00  1.0000
   1  -1  12    4110     367                                                        4662   -9.33    0.00  1.0000
   1   1  13    9737     669                                                       11807  -22.53    0.00  1.0000
  -1  -1 -13    8135     675                                                       10036  -22.53    0.00  1.0000
   1  -1  13    8481     684                                                       10439   22.74    0.00  1.0000
   1   1  13    8150     684                                                       10052  -22.53    0.00  1.0000
   1  -1  13    7827     690                                                        9712   22.74    0.00  1.0000
   1  -1  14   11350     718                                                       10566    8.33    0.00  1.0000
  -1  -1 -14   11599     701                                                       10804    8.35    0.00  1.0000
   1   1  14   12097     693                                                       11285    8.35    0.00  1.0000
   1  -1  14   11623     707                                                       10830    8.33    0.00  1.0000
   1   1  14   12057     710                                                       11247    8.35    0.00  1.0000
   1  -1  15   59934    3751                                                       60748    3.72    0.00  1.0000
   1  -1  15   58948    3747                                                       59756    3.72    0.00  1.0000
   1   1  15   62016    3742                                                       62877   -3.87    0.00  1.0000
  -1  -1 -15   60238    3745                                                       61087   -3.87    0.00  1.0000
   1   1  15   56600    3746                                                       57423   -3.87    0.00  1.0000
   1  -1  16     754     203                                                         679    3.33    0.00  1.0000
   1   1  16     842     210                                                         762    3.36    0.00  1.0000
   1   1  16     761     122                                                         685    3.36    0.00  1.0000
  -1  -1 -16     450     160                                                         392    3.36    0.00  1.0000
   1  -1  16       2     229                                                        -542    3.33    0.00  1.0000
   1   1  17    5260     350                                                        5721    6.97    0.00  1.0000
  -1  -1 -17    4363     372                                                        4784    6.97    0.00  1.0000
   1   1  17    4442     385                                                        4867    6.97    0.00  1.0000
   1  -1  17    4534     410                                                        4968   -7.05    0.00  1.0000
   1  -1  17    4556     391                                                        4991   -7.05    0.00  1.0000
   1   1  18    8188     639                                                        9230   12.52    0.00  1.0000
  -1  -1 -18    8395     629                                                        9450   12.52    0.00  1.0000
   1  -1  18    8584     641                                                        9649   12.50    0.00  1.0000
   1   1  18    9045     615                                                       10139   12.52    0.00  1.0000
   1  -1  18    7890     650                                                        8912   12.50    0.00  1.0000
  -1   1 -19    8013     610                                                        8530    6.40    0.00  1.0000
   1  -1  19    9349     634                                                        9907    6.40    0.00  1.0000
   1   1  19    9370     611                                                        9920   -6.30    0.00  1.0000
  -1  -1 -19    8864     619                                                        9399   -6.30    0.00  1.0000
   1  -1  19    9397     645                                                        9956    6.40    0.00  1.0000
   1   1  19    9261     636                                                        9808   -6.30    0.00  1.0000
   1   1  20    3348     305                                                        3379    0.60    0.00  1.0000
   1   1  20    3563     258                                                        3595    0.60    0.00  1.0000
   1  -1  20    2883     306                                                        2909    0.53    0.00  1.0000
  -1   1 -20    3012     252                                                        3038    0.53    0.00  1.0000
   1  -1  20    3385     331                                                        3413    0.53    0.00  1.0000
  -1  -1 -20    2974     283                                                        3004    0.60    0.00  1.0000
  -1  -1 -21   47715    2965                                                       48977    6.42    0.00  1.0000
   1   1  21   51608    2958                                                       52921    6.42    0.00  1.0000
   1  -1  21   44963    2965                                                       46192   -6.44    0.00  1.0000
   1   1  21   44028    2965                                                       45241    6.42    0.00  1.0000
   1  -1  21   43625    2968                                                       44836   -6.44    0.00  1.0000
  -1   1 -21   45350    2959                                                       46585   -6.44    0.00  1.0000
   1   1  22     592     143                                                         489   -5.10    0.00  1.0000
  -1  -1 -22     961     225                                                         828   -5.10    0.00  1.0000
   1  -1  22    1115     242                                                         968   -5.24    0.00  1.0000
   1  -1  22     264     264                                                         195   -5.24    0.00  1.0000
  -1   1 -22     103     155                                                          62   -5.24    0.00  1.0000
   1   1  22    1446     243                                                        1282   -5.10    0.00  1.0000
  -1  -1 -23   25139    1609                                                       25884    5.21    0.00  1.0000
   1   1  23   24716    1621                                                       25455    5.21    0.00  1.0000
   1   1  23   25943    1598                                                       26700    5.21    0.00  1.0000
   1   1  23   24416    1611                                                       25150    5.21    0.00  1.0000
   1  -1  23   23712    1611                                                       24437   -5.22    0.00  1.0000
   1  -1  23   23212    1615                                                       23929   -5.22    0.00  1.0000
  -1   1 -23   25910    1603                                                       26668   -5.22    0.00  1.0000
   1   1  24     408     276                                                         664   12.50    0.00  1.0000
   1   1  24     924     251                                                        1293   12.50    0.00  1.0000
  -1   1 -24      32     168                                                         -58   12.56    0.00  1.0000
   1   1  24     134     149                                                         294   12.50    0.00  1.0000
   1  -1  24     207     251                                                         399   12.56    0.00  1.0000
   1  -1  24      32     224                                                        -111   12.56    0.00  1.0000
   1   1  25    2365     164                                                        2156   -4.92    0.00  1.0000
   1  -1  25    3270     308                                                        3018    5.02    0.00  1.0000
   1   1  25    2670     218                                                        2448   -4.92    0.00  1.0000
   1  -1  25    2764     284                                                        2533    5.02    0.00  1.0000
   1   1  25    3202     299                                                        2958   -4.92    0.00  1.0000
   1   1  25    2971     320                                                        2736   -4.92    0.00  1.0000
  -1   1 -25    2854     236                                                        2619    5.02    0.00  1.0000
   1  -1  26    1054     260                                                        1136   -2.79    0.00  1.0000
   1   1  26     741      97                                                         812   -2.87    0.00  1.0000
   1   1  26    1344     305                                                        1438   -2.87    0.00  1.0000
  -1  -1 -26    1136     179                                                        1223   -2.87    0.00  1.0000
   1   1  26    1211     168                                                        1301   -2.87    0.00  1.0000
  -1   1 -26    1402     205                                                        1496   -2.79    0.00  1.0000
   1  -1  26     805     289                                                         877   -2.79    0.00  1.0000
   1   1  26    1521     273                                                        1621   -2.87    0.00  1.0000
   1   1  27   16338     872                                                       15805   -4.71    0.00  1.0000
   1  -1  27   17072     915                                                       16535    4.64    0.00  1.0000
   1  -1  27   15503     870                                                       14991    4.64    0.00  1.0000
   1  -1  27   16167     899                                                       15644    4.64    0.00  1.0000
   1   1  27   16996     919                                                       16452   -4.71    0.00  1.0000
  -1   1 -27   16335     881                                                       15810    4.64    0.00  1.0000
  -1  -1 -27   15347     874                                                       14830   -4.71    0.00  1.0000
   1   1  27   12147     848                                                       11688   -4.71    0.00  1.0000
   1   1  27   16780     904                                                       16240   -4.71    0.00  1.0000
  -1   1 -28     854     215                                                         985   -4.87    0.00  1.0000
   1  -1  28     917     183                                                        1053   -4.87    0.00  1.0000
   1   1  28    1408     303                                                        1579   -4.97    0.00  1.0000
   1  -1  28     919     323                                                        1055   -4.87    0.00  1.0000
   1   1  28     848     185                                                         982   -4.97    0.00  1.0000
  -1  -1 -28    1270     202                                                        1432   -4.97    0.00  1.0000
   1  -1  28    1347     275                                                        1511   -4.87    0.00  1.0000
   1   1  28     863     327                                                         998   -4.97    0.00  1.0000
   1   1  29   10007     805                                                       10275   -2.99    0.00  1.0000
   1   1  29   11516     768                                                       11803   -2.99    0.00  1.0000
  -1  -1 -29   12801     775                                                       13103   -2.99    0.00  1.0000
  -1   1 -29   12761     781                                                       13075    3.11    0.00  1.0000
   1   1  29   11381     821                                                       11666   -2.99    0.00  1.0000
   1  -1  29   10481     795                                                       10766    3.11    0.00  1.0000
   1  -1  29   12196     767                                                       12503    3.11    0.00  1.0000
   1  -1  29    9892     814                                                       10169    3.11    0.00  1.0000
   1  -1  30    1534     204                                                        1376    4.64    0.00  1.0000
   1  -1  30    1880     286                                                        1705    4.64    0.00  1.0000
   1   1  30    1829     341                                                        1651    4.80    0.00  1.0000
  -1   1 -30    1770     239                                                        1600    4.64    0.00  1.0000
   1   1  30    1730     201                                                        1557    4.80    0.00  1.0000
   1   1  30    1886     321                                                        1705    4.80    0.00  1.0000
   1  -1  30    1637     343                                                        1474    4.64    0.00  1.0000
  -1  -1 -30    2033     229                                                        1845    4.80    0.00  1.0000
   1  -1  31       0     177                                                         -65    0.16    0.00  1.0000
   1   1  31     134     183                                                         135   -0.12    0.00  1.0000
   1   1  31      93     331                                                          94   -0.12    0.00  1.0000
   1  -1  31     334     256                                                         337    0.16    0.00  1.0000
  -1  -1 -31     210     197                                                         212   -0.12    0.00  1.0000
   1  -1  31     230     327                                                         232    0.16    0.00  1.0000
  -1   1 -31     428     222                                                         431    0.16    0.00  1.0000
   1   1  32       0     187                                                          -2   -1.31    0.00  1.0000
   1   1  32       0     355                                                        -336   -1.31    0.00  1.0000
   1  -1  32     215     342                                                         199   -1.21    0.00  1.0000
   1  -1  32       0     289                                                        -579   -1.21    0.00  1.0000
  -1  -1 -32       0     207                                                         -15   -1.31    0.00  1.0000
  -1   1 -32      43     226                                                          36   -1.21    0.00  1.0000
   1  -1  32       0     187                                                        -149   -1.21    0.00  1.0000
   1   1  33    4802     363                                                        4954   -2.47    0.00  1.0000
   1  -1  33    4645     430                                                        4769    2.04    0.00  1.0000
   1  -1  33    4473     361                                                        4595    2.04    0.00  1.0000
   1  -1  33    4074     472                                                        4190    2.04    0.00  1.0000
   1   1  33    4490     476                                                        4637   -2.47    0.00  1.0000
  -1  -1 -33    4455     369                                                        4602   -2.47    0.00  1.0000
  -1   1 -33    4506     387                                                        4628    2.04    0.00  1.0000
  -1   1 -34       0     245                                                        -286   -1.25    0.00  1.0000
   1  -1  34       0     315                                                        -381   -1.25    0.00  1.0000
   1  -1  34      57     212                                                          54   -1.25    0.00  1.0000
   1  -1  34       0     367                                                         -58   -1.25    0.00  1.0000
   1   1  34      62     371                                                          59   -1.32    0.00  1.0000
  -1  -1 -34     169     222                                                         165   -1.32    0.00  1.0000
   1   1  34      56     209                                                          53   -1.32    0.00  1.0000
   1  -1  34       0     225                                                        -109   -1.25    0.00  1.0000
  -1  -1 -35     585     249                                                         603   -0.84    0.00  1.0000
  -1   1 -35    1009     262                                                        1034    0.88    0.00  1.0000
   1  -1  35     765     379                                                         787    0.88    0.00  1.0000
   1  -1  35     916     242                                                         940    0.88    0.00  1.0000
   1   1  35    1021     228                                                        1045   -0.84    0.00  1.0000
   1  -1  35    1064     241                                                        1089    0.88    0.00  1.0000
  -1  -1 -36     185     229                                                         246    4.82    0.00  1.0000
   1  -1  36       5     378                                                         -94    4.87    0.00  1.0000
   1   1  36     260     226                                                         331    4.82    0.00  1.0000
   1  -1  36       5     258                                                        -126    4.87    0.00  1.0000
   1  -1  36     292     252                                                         368    4.87    0.00  1.0000
  -1   1 -36     294     259                                                         370    4.87    0.00  1.0000
  -1  -1 -37     610     250                                                         547   -2.98    0.00  1.0000
   1  -1  37     349     243                                                         303    2.88    0.00  1.0000
  -1   1 -37     498     265                                                         443    2.88    0.00  1.0000
   1   1  37     688     237                                                         621   -2.98    0.00  1.0000
   1   1  38     396     246                                                         407    0.65    0.00  1.0000
  -1   1 -38     522     267                                                         538    0.82    0.00  1.0000
  -1  -1 -38     110     260                                                         116    0.65    0.00  1.0000
   1  -1  38     432     244                                                         447    0.82    0.00  1.0000
   1   1  39     126     263                                                         144   -1.71    0.00  1.0000
  -1   1 -39       1     277                                                         -18    1.79    0.00  1.0000
   1  -1  39       1     244                                                         -21    1.79    0.00  1.0000
  -1  -1 -39       1     268                                                        -145   -1.71    0.00  1.0000
  -1  -1 -40       2     286                                                        -406   -3.29    0.00  1.0000
   1   1  40      66     264                                                          92   -3.29    0.00  1.0000
  -1   1 -40     208     291                                                         252   -3.28    0.00  1.0000
   1  -1  40      16     243                                                          30   -3.28    0.00  1.0000
   1  -1  41    2812     318                                                        2687    2.72    0.00  1.0000
   1   1  41    2606     331                                                        2496   -2.50    0.00  1.0000
  -1  -1 -41    3328     350                                                        3203   -2.50    0.00  1.0000
  -1   1 -41    2748     348                                                        2625    2.72    0.00  1.0000
   1   1  42     150     279                                                         165   -1.37    0.00  1.0000
   1  -1  42       0     258                                                         -92   -1.34    0.00  1.0000
  -1   1 -42       0     302                                                         -87   -1.34    0.00  1.0000
  -1  -1 -42       0     303                                                        -262   -1.37    0.00  1.0000
   1  -1  43       2     271                                                        -254   -3.30    0.00  1.0000
  -1  -1 -43       2     311                                                        -193    3.27    0.00  1.0000
  -1   1 -43       2     308                                                        -128   -3.30    0.00  1.0000
   1   1  43     308     280                                                         269    3.27    0.00  1.0000
   1  -1  44     523     293                                                         450    3.69    0.00  1.0000
   1   1  44     467     294                                                         399    3.67    0.00  1.0000
  -1   1 -44     712     323                                                         627    3.69    0.00  1.0000
  -1  -1 -44    1008     323                                                         907    3.67    0.00  1.0000
   1   1  45     288     304                                                         314    2.10    0.00  1.0000
   1  -1  45     388     301                                                         419   -2.18    0.00  1.0000
  -1   1 -45     115     338                                                         132   -2.18    0.00  1.0000
  -1  -1 -45       1     325                                                        -241    2.10    0.00  1.0000
  -1  -3  45      14     294                                                        -198   -8.29    0.00  1.0000
   1  -3 -45      14     333                                                        -102    8.24    0.00  1.0000
  -1   3  45      35     317                                                           5    8.24    0.00  1.0000
   1   3 -45      14     335                                                        -201   -8.29    0.00  1.0000
  -1   3  44     614     316                                                         555   -2.79    0.00  1.0000
   1   3 -44     631     318                                                         568   -2.93    0.00  1.0000
   1  -3 -44     501     323                                                         448   -2.79    0.00  1.0000
  -1  -3  44     533     294                                                         475   -2.93    0.00  1.0000
  -1  -3  43       5     293                                                         -34    4.76    0.00  1.0000
  -1   3  43       5     314                                                         -63   -4.90    0.00  1.0000
   1   3 -43       5     305                                                        -119    4.76    0.00  1.0000
   1  -3 -43     229     307                                                         167   -4.90    0.00  1.0000
  -1  -3  42     350     324                                                         383    1.98    0.00  1.0000
   1   3 -42     620     313                                                         663    1.98    0.00  1.0000
  -1   3  42     408     317                                                         443    1.97    0.00  1.0000
   1  -3 -42     851     306                                                         901    1.97    0.00  1.0000
  -1  -3  41       2     279                                                        -152    3.14    0.00  1.0000
  -1   3  41     292     298                                                         342   -3.20    0.00  1.0000
   1  -3 -41      29     290                                                          46   -3.20    0.00  1.0000
   1   3 -41     371     303                                                         425    3.14    0.00  1.0000
   1  -3 -40       4     286                                                        -190    4.65    0.00  1.0000
   1   3 -40      47     293                                                          23    4.64    0.00  1.0000
  -1  -3  40       4     260                                                          -6    4.64    0.00  1.0000
  -1   3  40       4     277                                                        -155    4.65    0.00  1.0000
  -1   3  39    1190     275                                                        1273   -2.67    0.00  1.0000
   1  -3 -39    1095     286                                                        1175   -2.67    0.00  1.0000
  -1  -3  39    1184     256                                                        1266    2.64    0.00  1.0000
   1   3 -39    1056     306                                                        1133    2.64    0.00  1.0000
  -1   3  38     359     258                                                         319    2.49    0.00  1.0000
   1   3 -38     194     285                                                         165    2.49    0.00  1.0000
  -1  -3  38     270     230                                                         236    2.49    0.00  1.0000
   1  -3 -38       1     256                                                         -40    2.49    0.00  1.0000
   1  -3 -37     806     260                                                         873    2.61    0.00  1.0000
  -1   3  37     468     261                                                         519    2.61    0.00  1.0000
   1   3 -37     484     282                                                         535   -2.55    0.00  1.0000
  -1  -3  37     588     226                                                         644   -2.55    0.00  1.0000
  -1  -3  36    4439     477                                                        4254    3.17    0.00  1.0000
  -1   3  36    5433     394                                                        5225    3.21    0.00  1.0000
   1   3 -36    5007     414                                                        4810    3.17    0.00  1.0000
   1  -3 -36    4883     394                                                        4686    3.21    0.00  1.0000
  -1  -3  36    4851     377                                                        4657    3.17    0.00  1.0000
   1  -3 -35    1103     245                                                         978    4.39    0.00  1.0000
  -1   3  35     795     237                                                         689    4.39    0.00  1.0000
  -1  -3  35     448     210                                                         367   -4.52    0.00  1.0000
  -1  -3  35     726     353                                                         622   -4.52    0.00  1.0000
   1   3 -35     208     271                                                         154   -4.52    0.00  1.0000
   1  -3 -35       4     343                                                         -11    4.39    0.00  1.0000
  -1  -3  34    3025     278                                                        2935    1.85    0.00  1.0000
   1  -3 -34    2621     380                                                        2534    1.93    0.00  1.0000
   1   3 -34    3047     325                                                        2957    1.85    0.00  1.0000
   1  -3 -34    3221     292                                                        3124    1.93    0.00  1.0000
  -1  -3  34    2593     394                                                        2510    1.85    0.00  1.0000
  -1   3  34    3176     299                                                        3080    1.93    0.00  1.0000
  -1   3  33       1     214                                                        -158    1.74    0.00  1.0000
   1  -3 -33       8     211                                                          13    1.74    0.00  1.0000
   1   3 -33     197     247                                                         220   -1.86    0.00  1.0000
  -1  -3  33       1     375                                                        -481   -1.86    0.00  1.0000
   1  -3 -33     509     316                                                         544    1.74    0.00  1.0000
  -1  -3  33      38     321                                                          49   -1.86    0.00  1.0000
   1   3 -32     639     234                                                         578    2.85    0.00  1.0000
  -1  -3  32     857     366                                                         786    2.85    0.00  1.0000
  -1  -3  32     375     312                                                         329    2.85    0.00  1.0000
  -1   3  32     512     211                                                         460    2.72    0.00  1.0000
   1  -3 -32     651     302                                                         592    2.72    0.00  1.0000
   1  -3 -32     107     202                                                          84    2.72    0.00  1.0000
  -1  -3  31    1807     328                                                        1683    3.32    0.00  1.0000
  -1   3  31    2240     240                                                        2093   -3.52    0.00  1.0000
   1   3 -31    1978     264                                                        1848    3.32    0.00  1.0000
  -1  -3  31    2336     380                                                        2195    3.32    0.00  1.0000
   1  -3 -31    1810     317                                                        1678   -3.52    0.00  1.0000
   1   3 -30     424     220                                                         471   -2.48    0.00  1.0000
  -1  -3  30      44     353                                                          60   -2.48    0.00  1.0000
   1  -3 -30     861     277                                                         929   -2.51    0.00  1.0000
  -1  -3  30     136      82                                                         163   -2.48    0.00  1.0000
  -1  -3  30       1     292                                                        -278   -2.48    0.00  1.0000
  -1   3  30     271     194                                                         309   -2.51    0.00  1.0000
  -1  -3  29    2632     394                                                        2948    6.69    0.00  1.0000
  -1   3  29    3434     267                                                        3800   -6.80    0.00  1.0000
  -1  -3  29    4169     353                                                        4565    6.69    0.00  1.0000
   1   3 -29    3272     285                                                        3624    6.69    0.00  1.0000
   1  -3 -29    2894     331                                                        3231   -6.80    0.00  1.0000
  -1  -3  29    1934     188                                                        2206    6.69    0.00  1.0000
  -1  -3  28   17873    1032                                                       17289   -4.93    0.00  1.0000
  -1  -3  28   18413    1048                                                       17820   -4.93    0.00  1.0000
   1  -3 -28   20087    1029                                                       19457   -5.01    0.00  1.0000
   1   3 -28   18109    1015                                                       17521   -4.93    0.00  1.0000
  -1   3  28   19479    1005                                                       18859   -5.01    0.00  1.0000
  -1  -3  28   14787     979                                                       14256   -4.93    0.00  1.0000
   1   3 -27   11825     643                                                       11910   -0.87    0.00  1.0000
  -1   3  27   12599     634                                                       12690    0.91    0.00  1.0000
  -1  -3  27    8411     599                                                        8483   -0.87    0.00  1.0000
  -1  -3  27   10734     666                                                       10815   -0.87    0.00  1.0000
  -1  -3  27   10010     691                                                       10088   -0.87    0.00  1.0000
   1  -3 -27   10364     657                                                       10447    0.91    0.00  1.0000
  -1   3  26    9903     508                                                        9741   -1.83    0.00  1.0000
  -1  -3  26    8563     572                                                        8402   -1.95    0.00  1.0000
  -1  -3  26    8657     548                                                        8495   -1.95    0.00  1.0000
   1  -3 -26    9158     541                                                        9002   -1.83    0.00  1.0000
  -1  -3  26    6682     473                                                        6540   -1.95    0.00  1.0000
   1   3 -26   10450     525                                                       10272   -1.95    0.00  1.0000
  -1  -3  25    4759     335                                                        4637   -1.99    0.00  1.0000
  -1  -3  25    5765     449                                                        5631   -1.99    0.00  1.0000
  -1  -3  25    6082     425                                                        5944   -1.99    0.00  1.0000
  -1   3  25    7302     379                                                        7147    2.04    0.00  1.0000
   1  -3 -25    6098     415                                                        5957    2.04    0.00  1.0000
   1   3 -25    7469     390                                                        7316   -1.99    0.00  1.0000
   1  -3 -24   13370     685                                                       13394    0.23    0.00  1.0000
  -1   3  24   13541     658                                                       13565    0.23    0.00  1.0000
  -1  -3  24    8752     631                                                        8764    0.14    0.00  1.0000
  -1  -3  24   12159     706                                                       12173    0.14    0.00  1.0000
   1   3 -24   13236     665                                                       13251    0.14    0.00  1.0000
  -1  -3  24   12142     686                                                       12156    0.14    0.00  1.0000
   1  -3 -23     912     238                                                         889   -0.85    0.00  1.0000
   1   3 -23    1398     182                                                        1368    0.90    0.00  1.0000
  -1  -3  23     797     240                                                         775    0.90    0.00  1.0000
  -1  -3  23     938     289                                                         914    0.90    0.00  1.0000
  -1   3  23    1391     167                                                        1363   -0.85    0.00  1.0000
  -1   3  22    4097     256                                                        3692   -7.23    0.00  1.0000
  -1  -3  22    3152     300                                                        2806   -7.07    0.00  1.0000
   1  -3 -22    2686     299                                                        2360   -7.23    0.00  1.0000
  -1  -3  22    2387     345                                                        2087   -7.07    0.00  1.0000
   1   3 -22    4361     266                                                        3952   -7.07    0.00  1.0000
  -1  -3  21    4609     428                                                        4935    5.25    0.00  1.0000
  -1  -3  21    4763     393                                                        5094    5.25    0.00  1.0000
   1  -3 -21    4936     399                                                        5256   -4.99    0.00  1.0000
  -1   3  21    4976     359                                                        5297   -4.99    0.00  1.0000
  -1  -3  20   10068     658                                                        9760    3.47    0.00  1.0000
  -1   3  20   10943     641                                                       10619    3.50    0.00  1.0000
   1  -3 -20   10889     658                                                       10566    3.50    0.00  1.0000
   1  -3 -20    9184     639                                                        8887    3.50    0.00  1.0000
  -1  -3  20   11097     685                                                       10773    3.47    0.00  1.0000
   1  -3 -19    7229     488                                                        6671    7.49    0.00  1.0000
   1  -3 -19    7891     468                                                        7307    7.49    0.00  1.0000
  -1  -3  19    7400     525                                                        6829   -7.57    0.00  1.0000
  -1   3  19    8425     469                                                        7821    7.49    0.00  1.0000
   1   3 -19    7396     488                                                        6825   -7.57    0.00  1.0000
  -1  -3  19    7012     489                                                        6457   -7.57    0.00  1.0000
  -1  -3  18      17     193                                                          26   -3.49    0.00  1.0000
   1   3 -18     296     178                                                         336   -3.49    0.00  1.0000
  -1  -3  18     348     265                                                         391   -3.49    0.00  1.0000
   1  -3 -18     178     140                                                         208   -3.45    0.00  1.0000
   1  -3 -18     222     176                                                         256   -3.45    0.00  1.0000
  -1   3  18     174     129                                                         204   -3.45    0.00  1.0000
  -1  -3  17      12     190                                                          45   -9.84    0.00  1.0000
   1   3 -17      32     183                                                          85   -9.84    0.00  1.0000
   1  -3 -17     403     144                                                         568    9.68    0.00  1.0000
   1  -3 -17      19     173                                                          -8    9.68    0.00  1.0000
  -1  -3  17      29     272                                                          80   -9.84    0.00  1.0000
  -1   3  17     272     135                                                         409    9.68    0.00  1.0000
   1  -3 -16   43381    2620                                                       43626   -1.31    0.00  1.0000
  -1  -3  16   41725    2635                                                       41944   -1.20    0.00  1.0000
  -1  -3  16   39086    2622                                                       39298   -1.20    0.00  1.0000
  -1   3  16   46300    2621                                                       46553   -1.31    0.00  1.0000
   1  -3 -16   41028    2623                                                       41266   -1.31    0.00  1.0000
   1   3 -16   40226    2623                                                       40441   -1.20    0.00  1.0000
  -1  -3  15   14093     866                                                       13323   -7.37    0.00  1.0000
   1  -3 -15   12444     862                                                       11722    7.36    0.00  1.0000
  -1   3  15   16046     857                                                       15225    7.36    0.00  1.0000
   1  -3 -15   14980     859                                                       14187    7.36    0.00  1.0000
   1   3 -15   14354     865                                                       13577   -7.37    0.00  1.0000
  -1  -3  15   13325     886                                                       12576   -7.37    0.00  1.0000
   1  -3 -14     575     128                                                         440    6.90    0.00  1.0000
  -1   3  14      77     116                                                          33    6.90    0.00  1.0000
   1   3 -14     217     152                                                         137    6.92    0.00  1.0000
   1  -3 -14      10     154                                                         -77    6.90    0.00  1.0000
  -1  -3  14     413     174                                                         300    6.92    0.00  1.0000
  -1  -3  13   23135    1459                                                       24497   -9.88    0.00  1.0000
   1  -3 -13   22432    1453                                                       23772    9.87    0.00  1.0000
   1   3 -13   20784    1456                                                       22076   -9.88    0.00  1.0000
   1  -3 -13   21437    1456                                                       22747    9.87    0.00  1.0000
  -1   3  13   22577    1453                                                       23921    9.87    0.00  1.0000
   1   3 -12     122     135                                                         122   -0.01    0.00  1.0000
  -1  -3  12      94     152                                                          94   -0.01    0.00  1.0000
   1  -3 -12     132     118                                                         134   -0.16    0.00  1.0000
  -1   3  12       0      94                                                         -23   -0.16    0.00  1.0000
   1  -3 -11      19     105                                                          42    4.87    0.00  1.0000
   1  -3 -11     168     108                                                         229    4.87    0.00  1.0000
  -1  -3  11     158     142                                                         217   -4.92    0.00  1.0000
  -1   3  11      21     107                                                          46    4.87    0.00  1.0000
   1   3 -11       4     133                                                          18   -4.92    0.00  1.0000
  -1  -3  10   16451     799                                                       13027  -31.73    0.00  1.0000
   1  -3 -10   15123     793                                                       11828  -31.94    0.00  1.0000
   1  -3 -10   16143     793                                                       12732  -31.94    0.00  1.0000
  -1   3  10   16497     794                                                       13047  -31.94    0.00  1.0000
   1   3 -10   16443     799                                                       13020  -31.73    0.00  1.0000
   1  -3  -9     581     156                                                        1875  -42.94    0.00  1.0000
   1  -3  -9     756     161                                                        2180  -42.94    0.00  1.0000
  -1   3   9     415     152                                                        1565  -42.94    0.00  1.0000
  -1  -3   9     686     188                                                        2064   43.05    0.00  1.0000
   1   3  -9     548     172                                                        1819   43.05    0.00  1.0000
   1   3  -8   17779     643                                                       11309  -61.75    0.00  1.0000
  -1   3   8   14612     638                                                        8798  -61.92    0.00  1.0000
  -1  -3   8   17666     647                                                       11219  -61.75    0.00  1.0000
  -1  -3   7    9264     464                                                        5827   44.68    0.00  1.0000
   1   3  -7   11044     447                                                        7255   44.68    0.00  1.0000
  -1   3   7   10819     442                                                        7061  -44.84    0.00  1.0000
  -1  -3   7   10835     451                                                        7086   44.68    0.00  1.0000
  -1   3   6     274     116                                                        1297  -44.43    0.00  1.0000
  -1  -3   6     262     172                                                        1265  -44.26    0.00  1.0000
  -1  -3   6     232     146                                                        1196  -44.26    0.00  1.0000
   1   3  -6     192     142                                                        1101  -44.26    0.00  1.0000
  -1  -3   5    9766     423                                                        6568  -40.71    0.00  1.0000
   1   3  -5   10068     419                                                        6816  -40.71    0.00  1.0000
  -1  -3   5    9002     431                                                        5943  -40.71    0.00  1.0000
  -1  -3   4   59212    2522                                                       39832  -97.55    0.00  1.0000
  -1  -3   4   63923    2525                                                       43712  -97.55    0.00  1.0000
   1   3  -4   59116    2522                                                       39753  -97.55    0.00  1.0000
  -1  -3   3   12163     697                                                       10018   22.84    0.00  1.0000
   1   3  -3   14117     691                                                       11798   22.84    0.00  1.0000
   1   3  -3   13201     697                                                       10962   22.84    0.00  1.0000
   1   3  -2   90055    9335                                                      159857 -222.43    0.00  1.0000
  -1  -3   2   83567    9334                                                      151171 -222.43    0.00  1.0000
   1   3  -2   80898    9332                                                      147574 -222.43    0.00  1.0000
   1  -3  -1   22121    1838                                                       29747  -53.04    0.00  1.0000
   1   3  -1   21969    1837                                                       29571   53.04    0.00  1.0000
  -1  -3   1   22452    1836                                                       30131   53.04    0.00  1.0000
  -1  -3   1   22283    1840                                                       29935   53.04    0.00  1.0000
   1   3  -1   21723    1840                                                       29286   53.04    0.00  1.0000
   1  -3   0   63068    8380                                                      133395 -254.50    0.00  1.0000
  -1  -3   0   65488    8380                                                      136991 -254.75    0.00  1.0000
  -1   3   0   63384    8380                                                      133854 -254.50    0.00  1.0000
   1   3   0   58825    8380                                                      127271 -254.75    0.00  1.0000
  -1  -3   0   70553    8378                                                      144276 -254.75    0.00  1.0000
   1  -3   1      75     419                                                        7127  206.95    0.00  1.0000
  -1   3  -1      64     420                                                        7240  206.95    0.00  1.0000
  -1  -3  -1     333     415                                                        5591 -206.92    0.00  1.0000
  -1   3  -2   87212    2207                                                       36032  235.88    0.00  1.0000
  -1  -3  -2   86752    2206                                                       35710  236.03    0.00  1.0000
   1  -3   2   86250    2209                                                       35414  235.88    0.00  1.0000
  -1   3  -3     298     110                                                         494   12.73    0.00  1.0000
   1   3   3     149      81                                                         294  -12.83    0.00  1.0000
  -1  -3  -3     161      88                                                         310  -12.83    0.00  1.0000
   1  -3   3     375     129                                                         593   12.73    0.00  1.0000
   1   3   4   26524    1125                                                       17335   69.99    0.00  1.0000
   1  -3   4   29814    1133                                                       20049   69.71    0.00  1.0000
   1  -3   5    9381     834                                                       13273  -41.09    0.00  1.0000
   1   3   5    9947     826                                                       13940   41.05    0.00  1.0000
  -1   3  -5    7397     831                                                       10890  -41.09    0.00  1.0000
  -1  -3  -5   10097     826                                                       14117   41.05    0.00  1.0000
  -1   3  -6  158893    8540                                                      142993  -45.59    0.00  1.0000
   1  -3   6  160998    8540                                                      144990  -45.59    0.00  1.0000
  -1   3  -6  149934    8535                                                      134500  -45.59    0.00  1.0000
   1   3   6  152284    8538                                                      136858  -45.19    0.00  1.0000
  -1  -3  -6  156996    8538                                                      141327  -45.19    0.00  1.0000
   1   3   7   33397    2196                                                       34909   -9.18    0.00  1.0000
  -1  -3  -7   34807    2196                                                       36350   -9.18    0.00  1.0000
  -1   3  -7   34064    2199                                                       35603    9.25    0.00  1.0000
   1  -3   7   33689    2201                                                       35220    9.25    0.00  1.0000
   1   3   8   16026    1408                                                       23642   60.66    0.00  1.0000
  -1   3  -8   15084    1411                                                       22441   60.26    0.00  1.0000
  -1  -3  -8   15474    1406                                                       22970   60.66    0.00  1.0000
   1  -3   8   13971    1413                                                       21078   60.26    0.00  1.0000
   1   3   9    1148     154                                                        1234    2.92    0.00  1.0000
  -1   3  -9    1380     159                                                        1469   -2.77    0.00  1.0000
  -1  -3  -9    1618     135                                                        1719    2.92    0.00  1.0000
  -1  -3  -9     911     130                                                         987    2.92    0.00  1.0000
   1  -3   9    1475     176                                                        1567   -2.77    0.00  1.0000
   1  -3  10    6834     621                                                        9499   34.80    0.00  1.0000
   1   3  10    7392     616                                                       10183   35.11    0.00  1.0000
  -1   3 -10    7111     623                                                        9825   34.80    0.00  1.0000
  -1  -3 -10    6616     610                                                        9267   35.11    0.00  1.0000
  -1  -3 -10    7026     610                                                        9752   35.11    0.00  1.0000
  -1  -3 -11    8726     559                                                        9270    6.39    0.00  1.0000
  -1  -3 -11    7458     557                                                        7962    6.39    0.00  1.0000
   1   3  11    8806     559                                                        9353    6.39    0.00  1.0000
  -1   3 -11    8149     567                                                        8663   -6.24    0.00  1.0000
   1  -3  11    8234     570                                                        8751   -6.24    0.00  1.0000
   1   3  11    8306     565                                                        8837    6.39    0.00  1.0000
   1  -3  12    5661     367                                                        5590   -1.08    0.00  1.0000
  -1  -3 -12    4591     342                                                        4539   -0.87    0.00  1.0000
  -1   3 -12    5267     354                                                        5198   -1.08    0.00  1.0000
   1   3  12    4599     357                                                        4547   -0.87    0.00  1.0000
   1   3  12    5632     343                                                        5574   -0.87    0.00  1.0000
  -1  -3 -12    5832     350                                                        5773   -0.87    0.00  1.0000
  -1  -3 -13    8439     606                                                        9858  -16.52    0.00  1.0000
   1  -3  13    6817     627                                                        8100   16.54    0.00  1.0000
  -1  -3 -13    8611     601                                                       10044  -16.52    0.00  1.0000
  -1  -3 -13    8000     605                                                        9383  -16.52    0.00  1.0000
   1   3  13    8713     612                                                       10154  -16.52    0.00  1.0000
  -1   3 -13    6705     604                                                        7978   16.54    0.00  1.0000
   1   3  13    8995     601                                                       10458  -16.52    0.00  1.0000
   1  -3  13    7509     616                                                        8852   16.54    0.00  1.0000
   1   3  14       0     160                                                          38  -12.99    0.00  1.0000
  -1  -3 -14     229     117                                                         440  -12.99    0.00  1.0000
   1  -3  14      46     174                                                         159  -12.97    0.00  1.0000
  -1  -3 -14     293     139                                                         527  -12.99    0.00  1.0000
   1  -3  14      45     211                                                         156  -12.97    0.00  1.0000
  -1  -3 -14       3     156                                                          58  -12.99    0.00  1.0000
  -1   3 -14      26     155                                                         120  -12.97    0.00  1.0000
   1   3  14      79     114                                                         216  -12.99    0.00  1.0000
  -1  -3 -15    3404     227                                                        2666  -15.67    0.00  1.0000
   1  -3  15    3230     277                                                        2515   15.59    0.00  1.0000
   1   3  15    3289     200                                                        2564  -15.67    0.00  1.0000
  -1   3 -15    3313     235                                                        2589   15.59    0.00  1.0000
   1  -3  15    3188     245                                                        2478   15.59    0.00  1.0000
  -1  -3 -15    3060     211                                                        2362  -15.67    0.00  1.0000
  -1  -3 -15    3277     202                                                        2554  -15.67    0.00  1.0000
   1  -3  16     253     201                                                         348   -6.23    0.00  1.0000
  -1   3 -16     253     188                                                         349   -6.23    0.00  1.0000
  -1   3 -16     338      96                                                         447   -6.23    0.00  1.0000
  -1  -3 -16     447     138                                                         574   -6.36    0.00  1.0000
   1  -3  16     154     231                                                         230   -6.23    0.00  1.0000
   1   3  16     528     129                                                         666   -6.36    0.00  1.0000
  -1  -3 -16     717     125                                                         876   -6.36    0.00  1.0000
  -1  -3 -16     336     169                                                         447   -6.36    0.00  1.0000
  -1   3 -17   10053     574                                                        8555  -17.45    0.00  1.0000
   1  -3  17   10817     627                                                        9261  -17.45    0.00  1.0000
  -1  -3 -17   11297     591                                                        9704   17.47    0.00  1.0000
  -1   3 -17   10827     606                                                        9270  -17.45    0.00  1.0000
   1   3  17   11587     588                                                        9973   17.47    0.00  1.0000
  -1  -3 -17   10854     589                                                        9293   17.47    0.00  1.0000
  -1  -3 -17   11221     599                                                        9633   17.47    0.00  1.0000
   1  -3  17   10426     610                                                        8899  -17.45    0.00  1.0000
  -1  -3 -18   51809    3210                                                       49960    9.17    0.00  1.0000
   1  -3  18   56581    3218                                                       54647    9.17    0.00  1.0000
  -1   3 -18   56076    3218                                                       54151    9.17    0.00  1.0000
   1  -3  18   57633    3224                                                       55681    9.17    0.00  1.0000
  -1   3 -18   49679    3202                                                       47868    9.17    0.00  1.0000
   1   3  18   59773    3211                                                       57786    9.17    0.00  1.0000
  -1  -3 -18   59268    3213                                                       57289    9.17    0.00  1.0000
  -1  -3 -19     917     144                                                         773   -5.80    0.00  1.0000
  -1   3 -19    1488     219                                                        1305    5.71    0.00  1.0000
   1  -3  19     480     269                                                         379    5.71    0.00  1.0000
  -1  -3 -19    1558     190                                                        1368   -5.80    0.00  1.0000
  -1   3 -19    1003      92                                                         854    5.71    0.00  1.0000
   1   3  19    1587     142                                                        1395   -5.80    0.00  1.0000
   1  -3  19    1392     228                                                        1216    5.71    0.00  1.0000
  -1   3 -20    2461     234                                                        3106  -13.79    0.00  1.0000
   1  -3  20    3882     326                                                        4683  -13.79    0.00  1.0000
  -1  -3 -20    3968     298                                                        4771  -13.69    0.00  1.0000
   1   3  20    4157     272                                                        4978  -13.69    0.00  1.0000
   1  -3  20    3935     370                                                        4741  -13.79    0.00  1.0000
  -1   3 -20    4051     321                                                        4868  -13.79    0.00  1.0000
   1   3  21   14975     980                                                       16015   -9.33    0.00  1.0000
   1  -3  21   13495    1000                                                       14477    9.27    0.00  1.0000
  -1  -3 -21   14678     989                                                       15708   -9.33    0.00  1.0000
   1  -3  21   14687    1018                                                       15710    9.27    0.00  1.0000
  -1  -3 -22   21992     923                                                       22901   -6.77    0.00  1.0000
   1   3  22   20767     911                                                       21651   -6.77    0.00  1.0000
   1  -3  22   19538     935                                                       20401   -6.81    0.00  1.0000
   1  -3  22   21507     958                                                       22412   -6.81    0.00  1.0000
  -1  -3 -23     563     208                                                         455    5.40    0.00  1.0000
   1  -3  23     144     297                                                          91   -5.50    0.00  1.0000
   1   3  23     588     150                                                         477    5.40    0.00  1.0000
   1  -3  23     729      63                                                         603   -5.50    0.00  1.0000
   1  -3  23     654     247                                                         535   -5.50    0.00  1.0000
   1  -3  24     942     315                                                        1303   12.08    0.00  1.0000
   1  -3  24     981     112                                                        1349   12.08    0.00  1.0000
   1  -3  24     983     266                                                        1351   12.08    0.00  1.0000
   1   3  24    2024     183                                                        2544   12.15    0.00  1.0000
  -1  -3 -24    1689     233                                                        2166   12.15    0.00  1.0000
   1  -3  25       2     254                                                        -257   -3.21    0.00  1.0000
   1  -3  25     281      67                                                         329   -3.21    0.00  1.0000
  -1  -3 -25     246     220                                                         293    3.34    0.00  1.0000
   1  -3  25     115     303                                                         147   -3.21    0.00  1.0000
   1   3  25     364     153                                                         421    3.34    0.00  1.0000
   1  -3  26    9091     593                                                        8205  -10.69    0.00  1.0000
   1  -3  26   12704     684                                                       11653  -10.69    0.00  1.0000
  -1  -3 -26   12772     648                                                       11725  -10.61    0.00  1.0000
   1   3  26   13024     624                                                       11967  -10.61    0.00  1.0000
   1  -3  26   12169     661                                                       11141  -10.69    0.00  1.0000
  -1   3 -26   14173     636                                                       13061  -10.69    0.00  1.0000
  -1   3 -27    4938     310                                                        4808   -2.09    0.00  1.0000
   1  -3  27    4362     355                                                        4240   -2.09    0.00  1.0000
  -1  -3 -27    4314     345                                                        4188    2.17    0.00  1.0000
   1  -3  27    3833     391                                                        3719   -2.09    0.00  1.0000
   1   3  27    4575     289                                                        4445    2.17    0.00  1.0000
   1  -3  27    3098     229                                                        2995   -2.09    0.00  1.0000
   1   3  28    6503     340                                                        6022   -6.81    0.00  1.0000
   1  -3  28    5997     443                                                        5536   -6.80    0.00  1.0000
   1  -3  28    5425     409                                                        4987   -6.80    0.00  1.0000
  -1   3 -28    7069     361                                                        6568   -6.80    0.00  1.0000
  -1  -3 -28    5786     390                                                        5333   -6.81    0.00  1.0000
   1  -3  28    4063     285                                                        3685   -6.80    0.00  1.0000
  -1   3 -29    5964     366                                                        5449    7.66    0.00  1.0000
   1  -3  29    5712     447                                                        5209    7.66    0.00  1.0000
   1   3  29    6304     342                                                        5784   -7.51    0.00  1.0000
   1  -3  29    5998     412                                                        5482    7.66    0.00  1.0000
   1  -3  29    4259     282                                                        3826    7.66    0.00  1.0000
   1  -3  30    5078     377                                                        5316    3.72    0.00  1.0000
   1   3  30    7064     426                                                        7351    3.81    0.00  1.0000
  -1   3 -30    6582     452                                                        6853    3.72    0.00  1.0000
   1  -3  30    6800     517                                                        7075    3.72    0.00  1.0000
   1  -3  30    7231     497                                                        7515    3.72    0.00  1.0000
   1  -3  31    1339     323                                                        1371    0.98    0.00  1.0000
   1   3  31     713     199                                                         734   -0.88    0.00  1.0000
  -1   3 -31     506     245                                                         526    0.98    0.00  1.0000
   1  -3  31     369      91                                                         386    0.98    0.00  1.0000
   1  -3  31     531     354                                                         551    0.98    0.00  1.0000
   1   3  32       2     199                                                        -121    3.23    0.00  1.0000
   1  -3  32       2     317                                                        -422    3.29    0.00  1.0000
   1  -3  32      87      87                                                         115    3.29    0.00  1.0000
   1  -3  32      20     361                                                          34    3.29    0.00  1.0000
  -1   3 -32       2     244                                                        -182    3.29    0.00  1.0000
   1  -3  33     418     369                                                         459   -2.22    0.00  1.0000
   1  -3  33     222      89                                                         252   -2.22    0.00  1.0000
  -1   3 -33     341     257                                                         378   -2.22    0.00  1.0000
   1   3  33     245     207                                                         279    2.35    0.00  1.0000
   1  -3  33       1     336                                                        -193   -2.22    0.00  1.0000
   1   3  34    1459     228                                                        1331    3.84    0.00  1.0000
   1  -3  34    1701     353                                                        1558    3.98    0.00  1.0000
  -1   3 -34    2258     278                                                        2093    3.98    0.00  1.0000
   1   3  35       4     104                                                         -47   -4.65    0.00  1.0000
  -1   3 -35     486     269                                                         396    4.90    0.00  1.0000
   1   3  35       4     223                                                        -225   -4.65    0.00  1.0000
   1  -3  35     107      84                                                          67    4.90    0.00  1.0000
   1   3  36    1023     239                                                         895    4.77    0.00  1.0000
  -1   3 -36    1346     287                                                        1191    5.02    0.00  1.0000
   1  -3  36    1114     223                                                         973    5.02    0.00  1.0000
   1   3  36     637     109                                                         537    4.77    0.00  1.0000
   1  -3  37     273     232                                                         290    1.27    0.00  1.0000
   1   3  37       0     244                                                         -87   -1.31    0.00  1.0000
  -1   3 -37     601     288                                                         626    1.27    0.00  1.0000
   1  -3  38    2252     284                                                        2388   -3.20    0.00  1.0000
   1   3  38    1942     304                                                        2076   -3.39    0.00  1.0000
  -1   3 -38    2420     338                                                        2561   -3.20    0.00  1.0000
  -1   3 -39     976     320                                                         994   -0.64    0.00  1.0000
   1  -3  39     661     249                                                         676   -0.64    0.00  1.0000
   1   3  39     717     269                                                         731    0.60    0.00  1.0000
  -1  -3 -40     313     272                                                         333   -1.30    0.00  1.0000
  -1   3 -40     281     322                                                         302   -1.44    0.00  1.0000
   1  -3  40       0     250                                                         -47   -1.44    0.00  1.0000
   1   3  40     401     265                                                         424   -1.30    0.00  1.0000
  -1   3 -41     731     326                                                         751    0.82    0.00  1.0000
   1   3  41     762     280                                                         786   -0.96    0.00  1.0000
   1  -3  41     846     269                                                         867    0.82    0.00  1.0000
  -1  -3 -41    1480     280                                                        1513   -0.96    0.00  1.0000
   1   3  42       7     283                                                          -3   -5.94    0.00  1.0000
  -1   3 -42      44     328                                                          87   -5.92    0.00  1.0000
  -1  -3 -42      69     287                                                         120   -5.94    0.00  1.0000
   1  -3  42     520     282                                                         648   -5.92    0.00  1.0000
   1  -3  43     112     306                                                          78    3.97    0.00  1.0000
   1   3  43     129     298                                                          93   -3.95    0.00  1.0000
  -1   3 -43       3     331                                                         -78    3.97    0.00  1.0000
  -1  -3 -43     804     308                                                         709   -3.95    0.00  1.0000
   1   3  44    1433     332                                                        1403   -0.89    0.00  1.0000
   1  -3  44    1585     371                                                        1561   -0.68    0.00  1.0000
  -1   3 -44    1595     363                                                        1571   -0.68    0.00  1.0000
  -1  -3 -44    1381     336                                                        1352   -0.89    0.00  1.0000
   1   3  45     215     332                                                         221    0.44    0.00  1.0000
   1  -3  45       0     323                                                        -296   -0.16    0.00  1.0000
  -1   3 -45     187     349                                                         189   -0.16    0.00  1.0000
  -1  -3 -45      83     332                                                          87    0.44    0.00  1.0000
   1   5 -44       0     348                                                        -349    0.31    0.00  1.0000
  -1   5  44      98     323                                                          96    0.19    0.00  1.0000
  -1  -5  44     401     285                                                         396    0.31    0.00  1.0000
   1   5 -43      97     334                                                          71   -3.16    0.00  1.0000
  -1   5  43       2     309                                                        -384    3.11    0.00  1.0000
  -1  -5  43       2     280                                                        -120   -3.16    0.00  1.0000
  -1   5  42     771     302                                                         682    3.74    0.00  1.0000
  -1  -5  42     629     281                                                         548    3.80    0.00  1.0000
   1   5 -42     442     337                                                         375    3.80    0.00  1.0000
  -1  -5  41      61     267                                                          37   -4.05    0.00  1.0000
  -1   5  41     463     288                                                         395    3.93    0.00  1.0000
   1   5 -41     393     327                                                         329   -4.05    0.00  1.0000
  -1   5  40     209     275                                                         190   -1.52    0.00  1.0000
   1   5 -40     216     324                                                         198   -1.37    0.00  1.0000
  -1   5  39       0     283                                                        -255    0.89    0.00  1.0000
   1   5 -39     154     312                                                         145   -0.85    0.00  1.0000
  -1   5  38      44     267                                                          -2   14.84    0.00  1.0000
   1   5 -38      45     302                                                        -278   14.88    0.00  1.0000
   1  -5 -37    1282     380                                                        1342   -1.88    0.00  1.0000
   1   5 -37    2292     330                                                        2378    2.00    0.00  1.0000
  -1   5  37    2098     309                                                        2175   -1.88    0.00  1.0000
  -1   5  36    2663     320                                                        3036    7.87    0.00  1.0000
   1  -5 -36    2393     388                                                        2747    7.87    0.00  1.0000
   1   5 -36    2041     341                                                        2373    7.97    0.00  1.0000
   1  -5 -35       7     336                                                        -500    6.08    0.00  1.0000
  -1   5  35       7     243                                                        -191    6.08    0.00  1.0000
   1   5 -35       8     275                                                        -230   -6.29    0.00  1.0000
  -1  -5  35     223     319                                                         309   -6.29    0.00  1.0000
  -1   5  34       7     230                                                        -258    5.79    0.00  1.0000
   1  -5 -34       7     310                                                        -135    5.79    0.00  1.0000
   1   5 -34     345     272                                                         447    5.87    0.00  1.0000
  -1  -5  34     282     315                                                         374    5.87    0.00  1.0000
   1  -5 -33     644     309                                                         544   -4.60    0.00  1.0000
  -1   5  33    1092     238                                                         960   -4.60    0.00  1.0000
  -1  -5  33    1111     315                                                         979    4.55    0.00  1.0000
   1   5 -33     833     271                                                         720    4.55    0.00  1.0000
   1  -5 -32    1534     323                                                        1596    1.74    0.00  1.0000
  -1  -5  32    2013     322                                                        2082    1.70    0.00  1.0000
  -1   5  32    1964     256                                                        2034    1.74    0.00  1.0000
   1   5 -32    1517     286                                                        1577    1.70    0.00  1.0000
  -1   5  31    1665     232                                                        1366   -8.69    0.00  1.0000
  -1  -5  31    1215     295                                                         967    8.50    0.00  1.0000
   1   5 -31    1262     258                                                        1009    8.50    0.00  1.0000
   1  -5 -31    1839     301                                                        1524   -8.69    0.00  1.0000
  -1   5  30      11     213                                                        -103   -7.36    0.00  1.0000
  -1  -5  30      10     362                                                        -476   -7.19    0.00  1.0000
   1   5 -30      10     243                                                        -546   -7.19    0.00  1.0000
   1  -5 -30      11     273                                                        -341   -7.36    0.00  1.0000
  -1  -5  30      10     274                                                         -35   -7.19    0.00  1.0000
  -1  -5  29    8308     631                                                        8232    0.93    0.00  1.0000
   1   5 -29   10244     612                                                       10160    0.93    0.00  1.0000
   1  -5 -29    7208     627                                                        7143   -0.86    0.00  1.0000
  -1  -5  29    7588     676                                                        7515    0.93    0.00  1.0000
  -1   5  29   10237     605                                                       10159   -0.86    0.00  1.0000
  -1  -5  28    8540     668                                                        8757   -2.61    0.00  1.0000
  -1   5  28   10323     652                                                       10570   -2.70    0.00  1.0000
   1  -5 -28    9635     675                                                        9873   -2.70    0.00  1.0000
   1   5 -28    9305     654                                                        9531   -2.61    0.00  1.0000
  -1  -5  28    9737     720                                                        9968   -2.61    0.00  1.0000
  -1  -5  27     867     259                                                         724   -5.72    0.00  1.0000
  -1   5  27    1563     214                                                        1369    5.72    0.00  1.0000
   1  -5 -27    1341     266                                                        1162    5.72    0.00  1.0000
  -1  -5  27    1759     354                                                        1553   -5.72    0.00  1.0000
   1   5 -26    1068     271                                                         877    6.86    0.00  1.0000
   1  -5 -26    1469     267                                                        1243    6.86    0.00  1.0000
   1  -5 -26    1187     191                                                         985    6.86    0.00  1.0000
   1  -5 -26    1531     192                                                        1300    6.86    0.00  1.0000
  -1  -5  26    1531     326                                                        1300    6.86    0.00  1.0000
  -1  -5  26    1232     243                                                        1026    6.86    0.00  1.0000
  -1   5  26    1552     190                                                        1319    6.86    0.00  1.0000
   1   5 -25    1340     258                                                        1153    5.94    0.00  1.0000
   1  -5 -25    2276     202                                                        2031   -5.90    0.00  1.0000
  -1   5  25    2110     191                                                        1875   -5.90    0.00  1.0000
   1  -5 -25    1137     255                                                         966   -5.90    0.00  1.0000
   1  -5 -25    2122     193                                                        1886   -5.90    0.00  1.0000
  -1  -5  25    2116     243                                                        1879    5.94    0.00  1.0000
  -1  -5  25    1424     324                                                        1231    5.94    0.00  1.0000
  -1   5  24    9853     517                                                        9595    2.93    0.00  1.0000
  -1  -5  24    8594     536                                                        8346    3.02    0.00  1.0000
   1  -5 -24    8846     519                                                        8602    2.93    0.00  1.0000
  -1  -5  24    9707     594                                                        9443    3.02    0.00  1.0000
   1   5 -24    8422     546                                                        8176    3.02    0.00  1.0000
   1  -5 -24    8926     515                                                        8681    2.93    0.00  1.0000
   1  -5 -24    9485     541                                                        9232    2.93    0.00  1.0000
   1   5 -24    6397     484                                                        6183    3.02    0.00  1.0000
   1   5 -23    8289     624                                                        8646    4.36    0.00  1.0000
   1  -5 -23    8998     618                                                        9368   -4.34    0.00  1.0000
   1  -5 -23    8802     603                                                        9168   -4.34    0.00  1.0000
  -1  -5  23    8674     667                                                        9039    4.36    0.00  1.0000
  -1   5  23    9583     604                                                        9965   -4.34    0.00  1.0000
   1  -5 -23    8793     600                                                        9159   -4.34    0.00  1.0000
  -1  -5  23    8139     616                                                        8492    4.36    0.00  1.0000
   1  -5 -22      20     205                                                         -44  -10.07    0.00  1.0000
  -1  -5  22     122     214                                                         244  -10.17    0.00  1.0000
   1   5 -22      50     214                                                         135  -10.17    0.00  1.0000
   1  -5 -22     298     178                                                         474  -10.07    0.00  1.0000
  -1  -5  22     101     314                                                         214  -10.17    0.00  1.0000
  -1   5  22     123     214                                                         244  -10.07    0.00  1.0000
   1  -5 -22     362     165                                                         555  -10.07    0.00  1.0000
  -1   5  22     262     167                                                         429  -10.07    0.00  1.0000
   1  -5 -21    1889     197                                                        1949   -1.56    0.00  1.0000
  -1   5  21    1867     190                                                        1927   -1.56    0.00  1.0000
  -1  -5  21    1571     321                                                        1623    1.47    0.00  1.0000
  -1   5  21    2232     238                                                        2298   -1.56    0.00  1.0000
   1   5 -21    1654     236                                                        1707    1.47    0.00  1.0000
   1  -5 -21    1921     222                                                        1982   -1.56    0.00  1.0000
  -1  -5  21    1709     242                                                        1763    1.47    0.00  1.0000
   1  -5 -21     972     223                                                        1015   -1.56    0.00  1.0000
   1  -5 -20   16582    1097                                                       17151    4.89    0.00  1.0000
  -1   5  20   18312    1105                                                       18910    4.89    0.00  1.0000
   1  -5 -20   15432    1101                                                       15981    4.89    0.00  1.0000
  -1   5  20   18040    1098                                                       18634    4.89    0.00  1.0000
   1  -5 -20   16682    1097                                                       17253    4.89    0.00  1.0000
  -1  -5  20   16406    1107                                                       16942    4.63    0.00  1.0000
   1   5 -20   16803    1108                                                       17346    4.63    0.00  1.0000
  -1   5  19     272     150                                                         267    0.35    0.00  1.0000
   1   5 -19     120     177                                                         114   -0.67    0.00  1.0000
   1  -5 -19     101     151                                                          98    0.35    0.00  1.0000
   1  -5 -19       0     177                                                         -18    0.35    0.00  1.0000
  -1  -5  19       0     209                                                        -458   -0.67    0.00  1.0000
  -1   5  19     348     192                                                         342    0.35    0.00  1.0000
   1  -5 -19     289     137                                                         284    0.35    0.00  1.0000
   1  -5 -18     523     153                                                         481    2.10    0.00  1.0000
  -1  -5  18     947     213                                                         888    2.17    0.00  1.0000
   1  -5 -18     639     156                                                         593    2.10    0.00  1.0000
   1  -5 -18     838     178                                                         785    2.10    0.00  1.0000
   1   5 -18    1013     164                                                         952    2.17    0.00  1.0000
  -1   5  18     794     152                                                         742    2.10    0.00  1.0000
  -1   5  18     437     187                                                         399    2.10    0.00  1.0000
   1   5 -17     577     168                                                         379  -10.71    0.00  1.0000
  -1   5  17     968     177                                                         710   10.54    0.00  1.0000
  -1  -5  17     475     212                                                         297  -10.71    0.00  1.0000
   1  -5 -17      84     155                                                          21   10.54    0.00  1.0000
   1  -5 -17     281     169                                                         150   10.54    0.00  1.0000
   1  -5 -17     744     139                                                         520   10.54    0.00  1.0000
  -1   5  17     504     136                                                         323   10.54    0.00  1.0000
  -1  -5  16   13818     834                                                       13069   -7.29    0.00  1.0000
  -1   5  16   13221     823                                                       12504   -7.14    0.00  1.0000
  -1   5  16   14079     821                                                       13338   -7.14    0.00  1.0000
   1   5 -16   14076     829                                                       13320   -7.29    0.00  1.0000
   1  -5 -16   13349     818                                                       12628   -7.14    0.00  1.0000
   1  -5 -16   13655     820                                                       12926   -7.14    0.00  1.0000
  -1   5  15   18017    1146                                                       18874    7.09    0.00  1.0000
  -1   5  15   18558    1147                                                       19428    7.09    0.00  1.0000
   1  -5 -15   17201    1145                                                       18039    7.09    0.00  1.0000
  -1  -5  15   16642    1155                                                       17486   -7.25    0.00  1.0000
   1   5 -15   16418    1153                                                       17256   -7.25    0.00  1.0000
  -1   5  14    1433     172                                                        1580   -4.23    0.00  1.0000
  -1  -5  14    1390     218                                                        1536   -4.26    0.00  1.0000
   1  -5 -14    1264     176                                                        1402   -4.23    0.00  1.0000
  -1   5  14    1338     185                                                        1480   -4.23    0.00  1.0000
   1   5 -14    1658     203                                                        1817   -4.26    0.00  1.0000
   1  -5 -13     422     145                                                         257  -10.84    0.00  1.0000
  -1   5  13     377     156                                                         222  -10.84    0.00  1.0000
  -1   5  13     327     132                                                         184  -10.84    0.00  1.0000
  -1  -5  13     290     233                                                         156   10.88    0.00  1.0000
   1   5 -13     396     168                                                         236   10.88    0.00  1.0000
  -1  -5  13     376     183                                                         221   10.88    0.00  1.0000
   1  -5 -12    7738     472                                                        7503   -3.00    0.00  1.0000
  -1   5  12    7185     470                                                        6959   -3.00    0.00  1.0000
  -1  -5  12    7242     503                                                        7013   -3.02    0.00  1.0000
   1   5 -12    7244     475                                                        7015   -3.02    0.00  1.0000
  -1   5  12    7380     466                                                        7151   -3.00    0.00  1.0000
  -1  -5  12    7523     488                                                        7289   -3.02    0.00  1.0000
  -1  -5  11    2833     319                                                        3012   -3.79    0.00  1.0000
  -1   5  11    3454     263                                                        3655    3.86    0.00  1.0000
  -1   5  11    3582     267                                                        3787    3.86    0.00  1.0000
   1   5 -11    3353     274                                                        3548   -3.79    0.00  1.0000
   1  -5 -11    3420     266                                                        3620    3.86    0.00  1.0000
  -1  -5  11    3453     296                                                        3650   -3.79    0.00  1.0000
   1   5 -10   12273     918                                                       13664  -13.66    0.00  1.0000
  -1  -5  10   12880     934                                                       14305  -13.66    0.00  1.0000
  -1  -5  10   13132     925                                                       14570  -13.66    0.00  1.0000
  -1   5  10   13691     916                                                       15160  -13.68    0.00  1.0000
  -1   5  10   13479     914                                                       14937  -13.68    0.00  1.0000
   1   5  -9   18890    1307                                                       21765  -22.49    0.00  1.0000
  -1   5   9   19794    1303                                                       22756   22.65    0.00  1.0000
  -1  -5   9   17562    1315                                                       20337  -22.49    0.00  1.0000
  -1  -5   9   17832    1309                                                       20628  -22.49    0.00  1.0000
  -1   5   9   16557    1301                                                       19275   22.65    0.00  1.0000
   1   5  -8   14837     932                                                       15314   -4.38    0.00  1.0000
  -1  -5   8   15211     942                                                       15694   -4.38    0.00  1.0000
  -1   5   8   13345     925                                                       13793   -4.33    0.00  1.0000
  -1  -5   8   14601     936                                                       15074   -4.38    0.00  1.0000
  -1  -5   7   17721    1194                                                       19154   11.84    0.00  1.0000
   1   5  -7   17291    1185                                                       18707   11.84    0.00  1.0000
  -1  -5   7   17697    1188                                                       19129   11.84    0.00  1.0000
  -1  -5   6    1087     249                                                        2982  -48.15    0.00  1.0000
   1   5  -6    1269     239                                                        3279  -48.15    0.00  1.0000
  -1  -5   6     654     267                                                        2228  -48.15    0.00  1.0000
   1   5  -5     259     128                                                          59   18.78    0.00  1.0000
  -1  -5   5      71     162                                                         -48   18.78    0.00  1.0000
   1   5  -5     543     145                                                         222   18.78    0.00  1.0000
   1   5  -4   22142    1663                                                       25045  -21.13    0.00  1.0000
   1   5  -4   25825    1670                                                       28953  -21.13    0.00  1.0000
  -1  -5   4   24789    1670                                                       27856  -21.13    0.00  1.0000
  -1  -5   3   68577    3681                                                       56496  -54.11    0.00  1.0000
   1   5  -3   75398    3677                                                       62703  -54.11    0.00  1.0000
   1   5  -3   69778    3682                                                       57587  -54.11    0.00  1.0000
  -1  -5   2   41167    2202                                                       35542  -32.09    0.00  1.0000
   1  -5  -2   37136    2203                                                       31804  -32.09    0.00  1.0000
   1   5  -2   46292    2209                                                       40314  -32.09    0.00  1.0000
  -1  -5   2   46476    2209                                                       40486  -32.09    0.00  1.0000
   1   5  -2   39554    2202                                                       34044  -32.09    0.00  1.0000
  -1  -5   1     426     115                                                         298    7.51    0.00  1.0000
   1  -5  -1     531     153                                                         387   -7.50    0.00  1.0000
  -1  -5   1     468     154                                                         333    7.51    0.00  1.0000
   1   5  -1     387     138                                                         266    7.51    0.00  1.0000
   1  -5  -1     597     126                                                         444   -7.50    0.00  1.0000
   1  -5   0    7483     217                                                        2734  -77.39    0.00  1.0000
  -1  -5   0    7757     209                                                        2909  -77.22    0.00  1.0000
  -1   5   0    7943     227                                                        3016  -77.39    0.00  1.0000
  -1  -5   0    7729     231                                                        2892  -77.22    0.00  1.0000
   1  -5   0    7706     245                                                        2870  -77.39    0.00  1.0000
   1   5   0    7047     227                                                        2479  -77.22    0.00  1.0000
   1  -5   1     630     239                                                        3331   72.57    0.00  1.0000
  -1  -5  -1     560     227                                                        3162  -72.46    0.00  1.0000
   1   5   1     537     244                                                        3106  -72.46    0.00  1.0000
   1  -5   1     447     261                                                        2889   72.57    0.00  1.0000
  -1  -5  -1     660     249                                                        3394  -72.46    0.00  1.0000
  -1   5  -1     569     243                                                        3187   72.57    0.00  1.0000
   1   5   2   13444     942                                                       14433    9.37    0.00  1.0000
  -1   5  -2   12693     948                                                       13656    9.38    0.00  1.0000
  -1  -5  -2   14117     942                                                       15130    9.37    0.00  1.0000
   1  -5   2   13873     950                                                       14878    9.38    0.00  1.0000
   1  -5   2   15212     942                                                       16264    9.38    0.00  1.0000
  -1   5  -2   14511     943                                                       15539    9.38    0.00  1.0000
   1   5   3    1214     151                                                        1235   -0.68    0.00  1.0000
  -1   5  -3    1665     181                                                        1697    0.86    0.00  1.0000
  -1   5  -3    1208     171                                                        1235    0.86    0.00  1.0000
  -1  -5  -3    1341     162                                                        1363   -0.68    0.00  1.0000
   1  -5   3    1415     195                                                        1444    0.86    0.00  1.0000
  -1  -5  -4   38566    2572                                                       41097   14.16    0.00  1.0000
  -1   5  -4   38626    2574                                                       41149   14.10    0.00  1.0000
  -1   5  -4   41291    2577                                                       43898   14.10    0.00  1.0000
   1  -5   4   38281    2577                                                       40793   14.10    0.00  1.0000
   1   5   5   49372    2790                                                       47167   11.25    0.00  1.0000
  -1   5  -5   45479    2796                                                       43389  -11.11    0.00  1.0000
  -1  -5  -5   45188    2791                                                       43080   11.25    0.00  1.0000
  -1   5  -5   50078    2793                                                       47884  -11.11    0.00  1.0000
   1  -5   5   45143    2796                                                       43061  -11.11    0.00  1.0000
  -1   5  -6   17405    1372                                                       23650  -48.95    0.00  1.0000
  -1  -5  -6   13647    1367                                                       19259  -49.18    0.00  1.0000
   1  -5   6   16724    1376                                                       22855  -48.95    0.00  1.0000
   1   5   6   16745    1364                                                       22910  -49.18    0.00  1.0000
   1   5   7     859     200                                                        2354  -42.80    0.00  1.0000
   1  -5   7    1077     246                                                        2711   42.88    0.00  1.0000
  -1   5  -7    1131     229                                                        2797   42.88    0.00  1.0000
  -1   5  -8     732     171                                                        1061   12.28    0.00  1.0000
   1   5   8     359     128                                                         599   12.33    0.00  1.0000
   1  -5   8     750     196                                                        1083   12.28    0.00  1.0000
  -1   5  -9    1282     173                                                        1194   -3.08    0.00  1.0000
   1   5   9    1356     148                                                        1264    3.12    0.00  1.0000
   1  -5   9    1129     199                                                        1047   -3.08    0.00  1.0000
   1   5  10    4708     348                                                        4443    4.50    0.00  1.0000
  -1   5 -10    5497     329                                                        5206    4.57    0.00  1.0000
   1  -5  10    5723     374                                                        5426    4.57    0.00  1.0000
  -1   5 -10    5708     355                                                        5411    4.57    0.00  1.0000
  -1  -5 -11    7117     435                                                        7979   11.10    0.00  1.0000
  -1   5 -11    6203     449                                                        7019  -11.23    0.00  1.0000
   1   5  11    6727     436                                                        7566   11.10    0.00  1.0000
  -1   5 -11    5001     416                                                        5737  -11.23    0.00  1.0000
   1  -5  11    6821     461                                                        7676  -11.23    0.00  1.0000
  -1   5 -12    5981     360                                                        6475   -7.00    0.00  1.0000
  -1   5 -12    3702     315                                                        4093   -7.00    0.00  1.0000
   1   5  12    6199     352                                                        6713   -7.15    0.00  1.0000
  -1  -5 -12    6561     343                                                        7089   -7.15    0.00  1.0000
   1  -5  12    6367     376                                                        6876   -7.00    0.00  1.0000
   1  -5  13    8640     590                                                        7985    8.08    0.00  1.0000
   1   5  13   10606     576                                                        9864   -8.24    0.00  1.0000
  -1  -5 -13   10254     567                                                        9525   -8.24    0.00  1.0000
  -1   5 -13    8047     578                                                        7415    8.08    0.00  1.0000
   1   5  14       0     166                                                         -23   -0.55    0.00  1.0000
  -1  -5 -14      17     125                                                          15   -0.55    0.00  1.0000
  -1  -5 -14     281     134                                                         273   -0.55    0.00  1.0000
  -1   5 -14     414     184                                                         405   -0.49    0.00  1.0000
   1   5  14     237     135                                                         230   -0.55    0.00  1.0000
   1  -5  14      69     197                                                          65   -0.49    0.00  1.0000
   1   5  15     695     180                                                         820   -5.09    0.00  1.0000
  -1  -5 -15     140     152                                                         199   -5.09    0.00  1.0000
   1  -5  15     460     211                                                         558    4.87    0.00  1.0000
  -1   5 -15     443     197                                                         539    4.87    0.00  1.0000
  -1  -5 -15     462     139                                                         565   -5.09    0.00  1.0000
   1   5  15     495     137                                                         601   -5.09    0.00  1.0000
   1   5  16    3941     327                                                        3626    5.70    0.00  1.0000
  -1   5 -16    5140     340                                                        4781    5.67    0.00  1.0000
   1   5  16    4563     310                                                        4224    5.70    0.00  1.0000
  -1  -5 -16    4414     304                                                        4080    5.70    0.00  1.0000
  -1  -5 -16    5149     312                                                        4788    5.70    0.00  1.0000
   1  -5  16    4914     354                                                        4563    5.67    0.00  1.0000
  -1  -5 -16    4575     310                                                        4235    5.70    0.00  1.0000
  -1  -5 -17   31510    1938                                                       33602   12.97    0.00  1.0000
   1   5  17   32222    1943                                                       34337   12.97    0.00  1.0000
  -1   5 -17   27326    1945                                                       29259  -12.86    0.00  1.0000
  -1  -5 -17   25767    1936                                                       27662   12.97    0.00  1.0000
   1   5  17   31374    1940                                                       33461   12.97    0.00  1.0000
   1  -5  17   27505    1949                                                       29445  -12.86    0.00  1.0000
  -1  -5 -17   29071    1937                                                       31081   12.97    0.00  1.0000
  -1  -5 -18   32441    2188                                                       34691   13.75    0.00  1.0000
  -1  -5 -18   33910    2188                                                       36210   13.75    0.00  1.0000
   1   5  18   34432    2189                                                       36749   13.75    0.00  1.0000
  -1   5 -18   30717    2190                                                       32935   13.92    0.00  1.0000
   1   5  18   33352    2194                                                       35633   13.75    0.00  1.0000
   1  -5  18   32393    2196                                                       34670   13.92    0.00  1.0000
  -1  -5 -18   33471    2187                                                       35756   13.75    0.00  1.0000
  -1  -5 -19    1493     208                                                        1696   -5.84    0.00  1.0000
   1  -5  19     189     278                                                         267    5.93    0.00  1.0000
   1   5  19    1213     171                                                        1397   -5.84    0.00  1.0000
   1  -5  19    1313     241                                                        1507    5.93    0.00  1.0000
  -1  -5 -19    1360     175                                                        1554   -5.84    0.00  1.0000
   1   5  19    2008     228                                                        2243   -5.84    0.00  1.0000
  -1   5 -19    1027     201                                                        1199    5.93    0.00  1.0000
  -1  -5 -19     568     201                                                         696   -5.84    0.00  1.0000
  -1   5 -20     513     210                                                         652   -6.46    0.00  1.0000
   1   5  20     427     206                                                         558   -6.60    0.00  1.0000
   1   5  20     473     156                                                         610   -6.60    0.00  1.0000
   1  -5  20     120     211                                                         191   -6.46    0.00  1.0000
  -1  -5 -20     414     175                                                         543   -6.60    0.00  1.0000
  -1  -5 -20     192     184                                                         282   -6.60    0.00  1.0000
  -1  -5 -20     412     154                                                         540   -6.60    0.00  1.0000
   1  -5  20     639     271                                                         793   -6.46    0.00  1.0000
  -1  -5 -21     713     156                                                         807   -3.79    0.00  1.0000
  -1  -5 -21     829     196                                                         930   -3.79    0.00  1.0000
   1  -5  21     628     282                                                         717    3.83    0.00  1.0000
   1   5  21     809     209                                                         908   -3.79    0.00  1.0000
   1  -5  21     269     220                                                         328    3.83    0.00  1.0000
  -1  -5 -21     818     171                                                         918   -3.79    0.00  1.0000
   1   5  21     768     162                                                         865   -3.79    0.00  1.0000
  -1   5 -21     284     211                                                         345    3.83    0.00  1.0000
  -1   5 -22    6890     488                                                        6561   -4.48    0.00  1.0000
  -1  -5 -22    6787     470                                                        6446   -4.69    0.00  1.0000
   1   5  22    7348     478                                                        6993   -4.69    0.00  1.0000
   1  -5  22    7772     526                                                        7423   -4.48    0.00  1.0000
  -1   5 -22    6997     439                                                        6666   -4.48    0.00  1.0000
   1  -5  22    6770     482                                                        6444   -4.48    0.00  1.0000
  -1  -5 -22    7149     458                                                        6799   -4.69    0.00  1.0000
  -1  -5 -22    7094     459                                                        6745   -4.69    0.00  1.0000
   1   5  22    7597     458                                                        7236   -4.69    0.00  1.0000
  -1  -5 -23    6072     379                                                        5837    3.42    0.00  1.0000
  -1  -5 -23    5140     394                                                        4924    3.42    0.00  1.0000
   1  -5  23    5596     408                                                        5378   -3.29    0.00  1.0000
  -1   5 -23    5268     419                                                        5057   -3.29    0.00  1.0000
   1   5  23    6941     405                                                        6689    3.42    0.00  1.0000
  -1   5 -23    4609     349                                                        4412   -3.29    0.00  1.0000
   1   5  23    6037     376                                                        5803    3.42    0.00  1.0000
   1  -5  23    5631     465                                                        5413   -3.29    0.00  1.0000
  -1  -5 -23    6339     381                                                        6099    3.42    0.00  1.0000
  -1  -5 -24      47     169                                                          49   -0.35    0.00  1.0000
   1  -5  24      11     229                                                          12   -0.37    0.00  1.0000
   1   5  24       0     157                                                        -111   -0.35    0.00  1.0000
  -1  -5 -24       0     178                                                        -123   -0.35    0.00  1.0000
   1  -5  24       0     331                                                         -13   -0.37    0.00  1.0000
  -1  -5 -24     178     200                                                         182   -0.35    0.00  1.0000
  -1   5 -24      99     247                                                         102   -0.37    0.00  1.0000
  -1   5 -24       0     100                                                         -23   -0.37    0.00  1.0000
  -1   5 -25    6691     470                                                        6309   -5.32    0.00  1.0000
   1  -5  25    6748     460                                                        6365   -5.32    0.00  1.0000
  -1   5 -25    5341     390                                                        5001   -5.32    0.00  1.0000
  -1  -5 -25    7469     445                                                        7052    5.50    0.00  1.0000
   1   5  25    8095     427                                                        7661    5.50    0.00  1.0000
   1  -5  25    8173     526                                                        7751   -5.32    0.00  1.0000
  -1  -5 -25    7943     426                                                        7513    5.50    0.00  1.0000
   1  -5  26    7655     552                                                        8133   -6.04    0.00  1.0000
   1   5  26    8115     463                                                        8607   -6.04    0.00  1.0000
  -1   5 -26    6883     504                                                        7337   -6.04    0.00  1.0000
  -1   5 -26    5085     419                                                        5476   -6.04    0.00  1.0000
  -1  -5 -26    8429     463                                                        8930   -6.04    0.00  1.0000
   1  -5  26    7536     496                                                        8010   -6.04    0.00  1.0000
  -1  -5 -26    7740     482                                                        8221   -6.04    0.00  1.0000
   1  -5  27     542     355                                                         593   -2.38    0.00  1.0000
  -1  -5 -27    1612     204                                                        1698    2.36    0.00  1.0000
   1   5  27    1633     214                                                        1719    2.36    0.00  1.0000
   1  -5  27     487     271                                                         535   -2.38    0.00  1.0000
  -1  -5 -27    1062     243                                                        1132    2.36    0.00  1.0000
  -1   5 -27     582     278                                                         634   -2.38    0.00  1.0000
   1  -5  28     378     352                                                         293    5.33    0.00  1.0000
   1  -5  28       6     265                                                        -251    5.33    0.00  1.0000
  -1  -5 -28     422     243                                                         330    5.44    0.00  1.0000
  -1  -5 -28       6     187                                                         -74    5.44    0.00  1.0000
   1   5  28      44     195                                                          18    5.44    0.00  1.0000
   1  -5  29       9     277                                                          36    6.96    0.00  1.0000
   1  -5  29     685     359                                                         854    6.96    0.00  1.0000
  -1  -5 -29     332     258                                                         451   -6.85    0.00  1.0000
   1   5  29     336     207                                                         455   -6.85    0.00  1.0000
  -1  -5 -29     492     203                                                         635   -6.85    0.00  1.0000
   1  -5  30    2771     423                                                        2681    1.97    0.00  1.0000
  -1  -5 -30    2395     273                                                        2314    1.90    0.00  1.0000
   1  -5  30    2937     338                                                        2844    1.97    0.00  1.0000
  -1  -5 -30    2515     326                                                        2432    1.90    0.00  1.0000
   1   5  30    2919     279                                                        2829    1.90    0.00  1.0000
  -1  -5 -31    5218     359                                                        5104   -1.79    0.00  1.0000
  -1  -5 -31    3850     404                                                        3752   -1.79    0.00  1.0000
   1   5  31    4252     359                                                        4149   -1.79    0.00  1.0000
   1  -5  31    4169     413                                                        4068    1.77    0.00  1.0000
   1  -5  32    1546     323                                                        1417   -3.76    0.00  1.0000
   1   5  32     904     237                                                         805   -3.80    0.00  1.0000
  -1  -5 -32    1278     229                                                        1159   -3.80    0.00  1.0000
  -1   5 -32    1232     266                                                        1117   -3.76    0.00  1.0000
  -1   5 -33    2121     306                                                        2073    1.18    0.00  1.0000
   1   5  33    2417     278                                                        2375   -0.97    0.00  1.0000
   1  -5  33    2074     353                                                        2026    1.18    0.00  1.0000
  -1  -5 -33    2443     275                                                        2400   -0.97    0.00  1.0000
  -1  -5 -34     587     232                                                         647    2.76    0.00  1.0000
   1   5  34     376     237                                                         424    2.76    0.00  1.0000
  -1   5 -34       2     270                                                        -276    2.85    0.00  1.0000
  -1   5 -35       2     292                                                        -295   -3.30    0.00  1.0000
   1   5  35     169     241                                                         206    3.43    0.00  1.0000
   1   5  36     460     255                                                         371   -5.03    0.00  1.0000
  -1   5 -36       5     298                                                        -101   -5.11    0.00  1.0000
  -1   5 -37      16     307                                                         -22    8.84    0.00  1.0000
   1   5  37     275     266                                                         164   -8.71    0.00  1.0000
   1   5  38    1016     275                                                         922   -3.42    0.00  1.0000
  -1   5 -38    1424     337                                                        1302   -3.73    0.00  1.0000
   1   5  39    1814     307                                                        1755    1.56    0.00  1.0000
  -1   5 -39    2724     360                                                        2652   -1.56    0.00  1.0000
  -1   5 -40       0     318                                                        -325   -0.55    0.00  1.0000
   1   5  40     420     279                                                         433   -0.70    0.00  1.0000
   1   5  41       9     288                                                        -412    6.80    0.00  1.0000
  -1   5 -41     322     332                                                         241   -6.95    0.00  1.0000
  -1   5 -42     310     345                                                         467    8.97    0.00  1.0000
   1   5  42      15     287                                                          62    9.05    0.00  1.0000
   1  -5  42     428     279                                                         609    8.97    0.00  1.0000
   1  -5  43     873     298                                                         960    3.30    0.00  1.0000
  -1   5 -43     840     361                                                         926    3.30    0.00  1.0000
   1   5  43     429     310                                                         492   -3.33    0.00  1.0000
  -1   5 -44    1375     373                                                        1415   -1.21    0.00  1.0000
   1  -5  44     760     308                                                         790   -1.21    0.00  1.0000
   1   5  44    1059     329                                                        1092   -1.13    0.00  1.0000
   1   7 -43       5     357                                                         -47   -5.19    0.00  1.0000
  -1   7  43      26     341                                                          56    5.46    0.00  1.0000
   1   7 -42      88     345                                                         192   10.09    0.00  1.0000
  -1   7  42     267     330                                                         432   10.00    0.00  1.0000
  -1   7  41     303     325                                                         249   -3.85    0.00  1.0000
   1   7 -41       3     339                                                        -122    3.91    0.00  1.0000
  -1   7  40     226     315                                                         150    6.37    0.00  1.0000
   1   7 -40     206     332                                                         136    6.13    0.00  1.0000
  -1   7  39     198     297                                                         135   -5.76    0.00  1.0000
   1   7 -39     444     329                                                         347    5.71    0.00  1.0000
   1  -7 -38     217     342                                                         246    2.14    0.00  1.0000
  -1   7  38     828     311                                                         884    2.14    0.00  1.0000
   1   7 -38     803     327                                                         859    2.18    0.00  1.0000
   1  -7 -37     728     342                                                         861    5.37    0.00  1.0000
  -1   7  37     751     299                                                         886    5.37    0.00  1.0000
   1   7 -37    1381     331                                                        1563   -5.39    0.00  1.0000
  -1   7  36     623     291                                                         573    2.27    0.00  1.0000
   1   7 -36      81     309                                                          64    2.21    0.00  1.0000
   1  -7 -36       1     310                                                        -117    2.27    0.00  1.0000
  -1   7  35       1     282                                                        -126    2.69    0.00  1.0000
   1   7 -35       1     293                                                        -571   -2.47    0.00  1.0000
   1  -7 -35       1     311                                                        -414    2.69    0.00  1.0000
   1   7 -34     716     282                                                         511   -9.33    0.00  1.0000
   1  -7 -34      18     299                                                        -123   -9.43    0.00  1.0000
  -1   7  34     443     276                                                         284   -9.43    0.00  1.0000
   1  -7 -33     356     288                                                         487   -7.21    0.00  1.0000
  -1  -7  33     500     348                                                         655    7.29    0.00  1.0000
   1   7 -33     265     271                                                         381    7.29    0.00  1.0000
  -1   7  33     525     262                                                         682   -7.21    0.00  1.0000
   1   7 -32     166     260                                                         235    5.49    0.00  1.0000
  -1  -7  32       2     333                                                          15    5.49    0.00  1.0000
   1  -7 -32       6     285                                                        -221    5.36    0.00  1.0000
  -1   7  32     397     253                                                         498    5.36    0.00  1.0000
  -1  -7  31    2438     344                                                        2533    2.15    0.00  1.0000
   1   7 -31    1543     354                                                        1619    2.15    0.00  1.0000
   1  -7 -31    2216     298                                                        2300   -1.99    0.00  1.0000
  -1   7  31    2646     270                                                        2738   -1.99    0.00  1.0000
   1  -7 -30     695     286                                                         646    2.19    0.00  1.0000
   1   7 -30     312      96                                                         279    2.21    0.00  1.0000
  -1   7  30     560     243                                                         516    2.19    0.00  1.0000
  -1  -7  30     429     317                                                         390    2.21    0.00  1.0000
   1   7 -30     115     328                                                          95    2.21    0.00  1.0000
   1   7 -29    2814     246                                                        2651   -3.51    0.00  1.0000
   1  -7 -29    3144     368                                                        2970    3.54    0.00  1.0000
  -1  -7  29    4026     383                                                        3830   -3.51    0.00  1.0000
  -1   7  29    5418     333                                                        5188    3.54    0.00  1.0000
   1  -7 -29    5120     321                                                        4897    3.54    0.00  1.0000
   1   7 -29    4184     401                                                        3984   -3.51    0.00  1.0000
   1  -7 -28    1336     226                                                        1097   -7.72    0.00  1.0000
  -1   7  28    1474     280                                                        1222   -7.72    0.00  1.0000
  -1   7  28    1533     248                                                        1276   -7.72    0.00  1.0000
   1   7 -28     916     314                                                         719   -7.74    0.00  1.0000
   1  -7 -28    1358     287                                                        1117   -7.72    0.00  1.0000
  -1  -7  28    1219     305                                                         990   -7.74    0.00  1.0000
   1  -7 -27      41     213                                                        -112   14.17    0.00  1.0000
  -1  -7  27     120     282                                                          21  -14.15    0.00  1.0000
   1   7 -27      40     297                                                        -310  -14.15    0.00  1.0000
   1  -7 -27      41     260                                                        -425   14.17    0.00  1.0000
  -1   7  27      41     261                                                        -429   14.17    0.00  1.0000
  -1  -7  27      40     375                                                         -12  -14.15    0.00  1.0000
  -1   7  27     180     216                                                          50   14.17    0.00  1.0000
  -1   7  26    3187     291                                                        3376   -3.72    0.00  1.0000
  -1  -7  26    2339     334                                                        2506   -3.81    0.00  1.0000
   1  -7 -26    2742     307                                                        2918   -3.72    0.00  1.0000
  -1   7  26    2742     317                                                        2918   -3.72    0.00  1.0000
  -1  -7  26    2588     419                                                        2763   -3.81    0.00  1.0000
   1   7 -26    2272     339                                                        2436   -3.81    0.00  1.0000
   1  -7 -26    3220     297                                                        3410   -3.72    0.00  1.0000
  -1   7  25     237     242                                                         459  -13.56    0.00  1.0000
   1  -7 -25     150     212                                                         334  -13.56    0.00  1.0000
   1  -7 -25      78     227                                                         220  -13.56    0.00  1.0000
   1   7 -25     394     267                                                         670   13.58    0.00  1.0000
  -1   7  25     278     206                                                         515  -13.56    0.00  1.0000
  -1  -7  25     348     268                                                         609   13.58    0.00  1.0000
   1  -7 -24     250     195                                                         455   12.50    0.00  1.0000
  -1   7  24     416     230                                                         672   12.50    0.00  1.0000
  -1   7  24     377     203                                                         623   12.50    0.00  1.0000
   1  -7 -24     394     209                                                         645   12.50    0.00  1.0000
   1   7 -24     644     238                                                         954   12.43    0.00  1.0000
  -1  -7  24     374     257                                                         617   12.43    0.00  1.0000
   1  -7 -23    7689     533                                                        7656   -0.42    0.00  1.0000
  -1   7  23    9024     552                                                        8989   -0.42    0.00  1.0000
   1  -7 -23    7475     544                                                        7443   -0.42    0.00  1.0000
   1   7 -23    7230     548                                                        7209    0.27    0.00  1.0000
  -1  -7  23    7602     559                                                        7581    0.27    0.00  1.0000
  -1   7  23    8875     541                                                        8840   -0.42    0.00  1.0000
   1  -7 -22       0     193                                                        -232    1.40    0.00  1.0000
  -1   7  22     136     181                                                         151    1.40    0.00  1.0000
   1  -7 -22     144     176                                                         159    1.40    0.00  1.0000
[truncated: 31,305,987 more chars]
